# Supplementary material for: Incomer, a DD36E family of Tc1/mariner transposons newly discovered in animals
Source: Mob DNA. 2019 Nov 23;10:45. doi: 10.1186/s13100-019-0188-x (PMC6875036; doi:10.1186/s13100-019-0188-x)
Supplement: Supplementary file 1 — Additional file 1: Table S1. Taxonomic distribution of Incomer. [file 13100_2019_188_MOESM1_ESM.xlsx]

## Sheet: Sheet1
group	class	order	name	Length in base pair	Tpase (aa)	copy number (>90% identity and > 1000 bp)	copy number of intact Tns	length of TIR (Left/Right)	TIR Identity% (Left/right)	TIR end (5 bp)	TSD	Representatives	Representative sequence ID	Representative sequences	Consensus sequence ID	Consensus sequences
vertebrates	Mammalia	Chiroptera	Myotis lucifugus	1220	235	407	0	126/126	95.24	CACTG/TACTG	TA/TG	gb|AAPE02010014.1|:25748-26967	TMIC01Rmylu	TACACTGAGTGGCCAGATTACTATGACCACCTGACGTTTGTAGGCAAATTAGCTATAATTTCACGCTGAAGTTGCTAGAGGGCCTGACCATTATAAATAGGGAAGCAGGTTGTTTACCATGACAGAAGTGATTTTTTTTTCTGAAGATATGGGTAAACAACGCAATTTAACAGTCTTTGAACGTGGGATATATTTGAACGTGAGTGGCCAGATTATTATGACCACCTGACGTTTGTAGGCAAATTAGCCGTACACTGCATCGTATGGGATATGGAAGCCGAAGGCCTGTTCGAACACCTTTGCTGTCTGCAGTCACCAAGATAAAACGTCTCCAATTCGCACAGGAACACAAGGATTGGACAGTCGAGCATTGGAAAAAAGTCATGTGGTTCGATGAAT…	TMIC01Cmylu	TACACTGAGTGGCCAGATTATTATGACCACCTGACGTTTGTAGGCAAATTAGCTATAATTTCGCGCTGAAGTTGCTAGAGGGCCAGACCATTATAAATAGGGAAGCAGGTTGTTTACCACGACAGTAGAAGTGATTTTTTTTCTGAAGATATGGGTAAACAACGCGATTTAACAGCCTTTGAACGTGGGATATATTTGAACGTGAGTGGCCAGATTATTATGACCACCTGACGTTTGTAGGCAAATTAGCCGTACACTGCATCGTATGGGATATGGAAGCCGAAGGCCTGTTCGAACACCTTTGCTGTCTGCAGTTACCAAGATAAAACGTCTCCAATTCGCACAGGAACACAAGGATTGGACAGTCGAGCATTGGAAAAAAGTCATGTGGTCCGATGA…
		Chiroptera	Eptesicus fuscus	1487	235	1	0	22/22	100	CACTG/CACTG	TA/TA	gb|ALEH01130148.1|:14938-16424	TMIC01Repfu	TACACTGAGTGGCCAGATTATTATGACCACCAGACGTTTGTAGGCAAATTAGCCGTACACTGCATCGTATGGGATATGGAAGCCGAAGGCCTGTTCGAACACCTTTGCTGTCTGCAGTTACCAAGATAAAACGTCTCCAATTCGCACAGGAACACAAGGATTGGACTGTCGAGCATTGGAAAAAAGTCATGTGGTCTGATGAATCACGTTTCCAGTTGCATCATGCAGATGGCAGAGTGAGAATTTGGCGGAAACAACATGAAAGCATGCACCCCACATGCATGAGTACAACCCTTCAAGCTGGTTGGGGCAGTGTTATGGTTTGGGGCACGTTTTCCTGGCATGATTTGGGCCCTTTAATTCGTGTGGAACAATGTCTGAAAAGTACAACATACCTAA…
		Chiroptera	Myotis davidii	1056	235	4	0	51/51	96.08	CACTG/CACTG	GA/CA	gb|ALWT01097283.1|:14234-15289	TMIC01Rmyda	GACACTGAGTGGCCAGATTATTATGACCACTTGACGTTTGTAGGCAAATTAGCCGTACACTGCATCGTATGGAATATGGAAGCCAAAGACCTGTTCGAACACCTTTGCTGTCTGCAGTTACCAAGATAAAATGTCTCCAATTCGCACAGGAACACAAGGATTGGACAGTCGAGCATTGGAAAAAAGTCATGTGGTCCAATGAATCACATTTCCAGGTGCATCATGCAGATGGCAGAGTGAGAATTTGGCGGAAACAGCATGAAAGCATGCACCCCATATGCATGAGTACAACCCTTCAAGCTAGTGGGGGCAGTGTTATGGTTTGGGGCATGTTTTCCTGGCATGATTTGGGCCCTTTAATTCATGTGGAACAACGTCTGAATAGCACAACATACCTAA…
		Chiroptera	Myotis brandtii	1005	235	48	0	55/55	98.18	CACTG/CACTG	TA/TA	gb|ANKR01184925.1|:4258-5262	TMIC01Rmybr	TACACTGAGTGGCCAGATTATTATGACCACCTGACGTTTGTAGGCAAATTAGCTATAATTTCGCACTGAAGTTGCTAGCGGGCCAGACCATTATAAATAGGGAAGCAGGTTATTTACCACAATAGTAGAAGTGATTTTTTCCTGAAGATATAGGTAAACAACTCGATTTAACAGCTTTTGAATGTGGAGTATATATATACTGAATGGCCAGATTATTATGACCACCCCATCAGTACTTCGTTGGGCTACCTTTTGCCTTCAATACTGTGGCGATTCTTCTTGGCATTGACTCCACGAGATGTTGAAAGGTGATGCGAGGAATCTGACACCATGCCTGATGAATAGCACTGTCCAGTTCTGTGAGATTTGATGGTTGTGGAACCAGCTGCCTGATGGCTC…	TMIC01Cmybr	TACACTGAGTGGCCAGATTATTATGACCACCTGACGTTTGTAGGCAAATTAGCCGTACACTGCATCGTATGGGATATGGAAGCCGAAGGCCTGTTCGAACACCTTTGCTGTCTGCAGTTACCAAGATAAAACGTCTCCAATTCGCACAGGAACACAAGGATTGGACAGTCGAGCATTGGAAAAAAGTCATGTGGTCCGATGAATCACGTTTCCAGTTGCATCATGCAGATGGCAGAGTGAGAATTTGGCGGAAACAGCATGAAAGCATGCACCCCACATGCATGAGTACAACCCTTCAAGCTGGTGGGGGCAGTGTTATGGTTTGGGGCATGTTTTCCTGGCATGATTTGGGCCCTTTAATTCGTGTGGAACAACGTCTGAATAGCACAACATACCTAA…
	Amphibia	Anura	Rhinella marina	1225	346	5475	2949	29/29	100	CACTC/CACTC	TA/TA	emb|ONZH01022299.1|:3870-5094	TMIC01Rrhma	TACACTCACCGGCCACTTTATTAGGTACACCTGTCCAACTGCTCGTTAACACTTAATTTCTAATCCGCCAATCACATGGCGGCAACTCAGTGCATTTAGGCATGTAGACATGGTCAAGACAATCTCCTGCAGTTCAAACCGAGCATCAGTATGGGGAAGAAAGGTGATTTGAGTGCCTTTAAACGTGGCATGGTTGTTGGTGCCAGAAGGGCTGGTCTGAGTATTTCAGAAACTGCTGATCTACTGGGATTTTCACGCACAACCATCTCTAGGGTTTACAGAGAATGGTCCGAAAAAGAAAAAACATCCAGTGAGCGGCAGTTCTGTGGGCGGAAATGCCTTGTTGATGCCAGAGGTCAGAGGAGAATGGGCAGACTGGTTCGAGCTGATAGAAAGGCA…	TMIC01Crhma	TACACTCACCGGCCACTTTATTAGGTACACCTGTCCAACTGCTCGTTAACACTTAATTTCTAATCAGCCAATCACATGGCGGCAACTCAGTGCATTTAGGCATGTAGACATGGTCAAGACAATCTCCTGCAGTTCAAACCGAGCATCAGTATGGGGAAGAAAGGTGATTTGAGTGCCTTTGAACGTGGCATGGTTGTTGGTGCCAGAAGGGCTGGTCTGAGTATTTCAGAAACTGCTGATCTACTGGGATTTTCACGCACAACCATCTCTAGGGTTTACAGAGAATGGTCCGAAAAAGAAAAAACATCCAGTGAGCGGCAGTTCTGTGGGCGGAAATGCCTTGTTGATGCCAGAGGTCAGAGGAGAATGGGCAGACTGGTTCGAGCTGATAGAAAGGCA…
		Anura	Nanorana parkeri	1194	346	431	51	29/29	100	CACTG/CACTG	TA/TA	gb|JYOU01046242.1|:10640-11864	TMIC01Rnapa	TACACTGAGTGGCCAGATTATTATGACCACCCCATCAGTACTTCGTTGGACCACCTTTTGCCTTCAATACTGCGGCGATTCTTCTTGGCATTAACTCCACGATATGTTGAAAGGTGATGCGAGGTATCTGACTCCATGCCTGTTGAATAGCACTGTCCAGTTCTGTGAGATTTGATGGTTGTGGAACCAGCTGCCTGATGGCTCTTTCAACTTCGTCCCACAAATGCTCAATTGGATTGAGATCTGGTGATTGTGGGGGCCACCTAAGCAAGGTAAAGTCTCCCTCATGTTCTTGAAACCACTCCTGCACAATACGAGCACCGTGGCATGGCGCATTGTCTTGTTGGAAGAAGCCATCTCCATTGGGATACGCCATCAACATGATAGGATGAACTTGAT…	TMIC01Cnapa	TACACTGAGTGGCCAGATTATTATGACCACCTGACGTTTGTAGGCAAATTAGCTATAATTTCGCGCTGAAGTTGCTAGAGGGCCAGACCATTATAAATAGGGAAGCAGGTTGTTTACCACGACAGTAGAAGTGATTTTTTTTCTGAAGATATGGGTAAACAACGCGATTTAACAGCCTTTGAACGTGGGATGATTGTTGGCGCTCGGAGCCATGGAGCGAGTATCAGCAAAACAGCAGAATTCGTTAAATGTTCAAGAGCAGCTGTTGTTAAAGTGTTTAAAGACTGGACTGTCAGCCGAAAATCTGGGTCTGAACGTGCGAATTGTGGCCGTCAGCGACTAGTCAATGTTAGGGCAGAACGGAGAGTGGCAAGACTGGTACAAGACAACAGAAGGGCA…
		Anura	Rana catesbeiana	1212	260	1	0	30/30	81.25	CGCTC/CACTT	TA/TA	LIAG020683366.1:600-1811	TMIC01Rraca	TACGCTCACCAGACACTTTATTGGGTACACCTCGCTAGTACCGGGTTGGACCCCCGTTTGCCTCCACAACTGCCTTCGTGGCATGGATTCAACAAGGTGTTGGAAACATTCCTCAGAGATTTTGCTCCATATTGACATGATAGCATCACGCAGTTGCTGCAGATTTGTCGGCCGGACATGCATTATGCAAATCTCCTGTTCCACCACATCCCAAAGGTGCTCTATTGGATTGAGATCTGGTGATGGTGGAGACCATAGGAGTACAGTGAACTTATTGTCATATTCAAAAAACCAGCTTGAGATGATTTGAGCTTTGTGACATGGTGTATTATCCTGCTGTAAGGAACCATCAGAAGATGAGTACACTGTAGTCATAAAGAGATGGACATGGTCAGCAAC…
		Anura	Xenopus tropicalis	1225	346	83	2	28/28	93.1	CACTC/CACAC	TA/TA	gb|AAMC03010335.1|:17389-18621	TMIC01Rxetr	TGCACTCACCAAAAGGATTATTAGGAACACCTGTTCAATTTCTCATTAATGCAATTATCTAATCAACCAATCACATGGCAGTTGTTTCAGTGCATTTAGGGGTGTGGTCCTGGTCAAGACAATCTCCTGAACTCCAAACTGAATGTCAGAATGGGAAAGAAAGGTGATTTAAGCAATTTTGAGTGTGGCATGGTTGTTGGTGCCAGACGGGCTGGTCTGAGTATTTCACAATCTGCTCAGTTACTGGGATTTTCATGCACAACCATTTCTAGGGTTTACAAAGAATGGTGTGAAAAGGGAAAAACATCCAGTATGCGGCAGTCCTGTGGGCGAAAATGCCTTGTTGATGCTAGAGGTCAGAGGAGAATGGGCCGACTGATTCAAGCTGATAGAAGAGCA…	TMIC01Cxetr	TACACTCACCAAAAGGATTATTAGGAACACCTGTTCAATTTCTCATTAATGCAATTATCTAATCAACCAATCACATGGCAGTTGCTTCAATGCATTTAGGGGTGTGGTCCTGGTCAAGACAATCTCCTGAACTCCAAACTGAATGTCAGAATGGGAAAGAAAGGTGATTTAAGCAATTTTGAGCGTGGCATGGTTGTTGGTGCCAGACGGGCCGGTCTGAGTATTTCACAATCTGCTCAGTTACTGGGATTTTCACGCACAACCATTTCTAGGGTTTACAAAGAATGGTGTGAAAAGGGAAAAACATCCAGTATGCGGCAGTCCTGTGGGCGAAAATGCCTTGTTGATGCTAGAGGTCAGAGGAGAATGGGCCGACTGATTCAAGCTGATAGAAGAGCA…
	Actinopterygii	Anabantiformes	Helostoma temminkii	1225	251	6	0	30/30	100	CACTC/CACTC	TA/TA	emb|OMLM01014671.1|:39657-40881	TMIC01Rhete	TACACTCACCGGCCACTTTATTAGGTACACCTGTCCAACTGCTCGTTAACGCAAATTTCTAATCAGCGAATCACATGGCAGCAACTCAATGCATTTAGGCATGTAGACATGGTCAAGACGATCTGCTGCAGTTCAAACCGAGCATCAGAATGGGCAAGAAAGGTGGTTTAAGTGACTTTGAAAGTGGCATGGTTGTTGGTGCCAGACGGGCTGGTCTGAGTATTTCAGAAACTGTTAATCTACTGGGATTTTCACGCACAACCATCTCTAGGGTTTACAGAGAATGGTCCGAAAAAGAGAAAATATCAGGTGAGTGGTGAGTTCTGTGGGCGCAAATGCCTTGTTGATGTCAGAGGTCAGAGGAAAATGGCCAGACTGGTTTGAGCTGATAGAAAGGCA…
		Anabantiformes	Anabas testudineus	1202	204	9		30/30	83.33	CAGTC/TACAC	TA/TA	emb|OOHO01000015.1|:16819805-16821010	TMIC01Rante	TACAGTCACCAGCCACTTTATTAGGTACACCTGTCCAACTGCTCGTTAACGCAAATTTCTAATCAGCCAATCACATGGCAGCAACTCAATGCATTTAGGCATGTAGACATGGTCAAGATGATCTGCTGCAGTTCAAACGGTGCATCAGAATGGTGAAGAAAGGTGATTTAAGTGACTTTGAACGTGGCATGGTTGTTGGTGCCAGACGGGCTGGTCTGAATATTTCAGAAACTGCTGATCTACTGGGATTTTCACACACAACCATCTCTAGGGTTTACAGAGATTGGTTCGAAAAAGAGAAAAAATCCAGTGAGCGGCAGTTTTGTGGGCGTAAATGCCTTGTTGATACCAGAGGTCAGAGGAGAATGGCCAAATTGATTCGAGCTGATAGAAAGGCAA…
		Anguilliformes	Anguilla japonica	1195	341	43	3	26/27	92.59	CACTC/CACTA	CA/TA	dbj|BEWY01000007.1|:49476575-49477769	TMIC01Ranja	CACACTCACCGGCCACTTATTAGGTACACCTGTTAAATTCAAATATGTAATCAGCCAATCACGTGGCAGCAACTCAATGCATTTAGGCACGTAGTCAACGGTCAAGACGATCTGCTGAAGTTCAAACCAAGCAGAATGGGGAAGAAAGGTGATTTAAGTGACTTTGAACGTGGCATGATTGTTGGTGCCAGACAGGCTGGTTTGAGTATTTCAGAAACTGCTGATCTACTGGGATTTTCACGCACAACCATCTCTAGGGTTTACAGAGAATGGTCCAAGAAAGAGAAAATACCCAGTGAGCGGCAGTTCTCTGGGCAAAAATGCCTTGTTGATGGCAGAGGTCAGAGGAGAATGGCCAGACTGGTTTCAGCTGATAGAAAGGCAACAGTAACTCAAATA…	TMIC01Canja	CACACTCACCGGCCACTTTATTAGGTACACCTGTTCAACTGCTCGTTAACGCAAATATCTAATCAGCCAATCACGTGGCAGCAACTCAATGCATTTAGGCATGTAGACATGGTCAAGACGATCTGCTGAAGTTCAAACCAAGCATCAGAATGGGGAAGAAAGGTGATTTAAGTGACTTTGAACGTGGCATGGTTGTTGGTGCCAGACGGGCTGGTTTGAGTATTTCAGAAACTGCTGATCTACTGGGATTTTCACGCACAACCATCTCTAGGGTTTACAGAGAATGGTCCGGAAAAAGAGAAAATATCCAGTGAGCGGCAGTTCTCTGGGCGAAAATGCCTTGTTGATGGCAGAGGTCAGAGGAGAATGGCCAGACTGGTTCGAGCTGATAGAAAGGCA…
		Anguilliformes	Anguilla rostrata	1221	169/105	17	0	28/28	89.28	CACTC/CAATC	TA/TA	gb|LTYT01011189.1|:9515-10735	TMIC01Ranro	TACACTCACTGGCCATTTTATTAGGTACACTTTGCTAGTACCGGGTTGGACCCCCTTTTGCCTTCAGAACTGCCTTAATTCTTTGTGGCATAGATTCAACACGGTGCTGGAAACATTTCTCAGAGATGTTGGTCCATATTGACATGATAGCATCACGCAGTTGCTGCATATTTGTCGGCTGCACATTCATGATGCGAATCTTCCGTTCCACCACATCCCAAAGGTGCTCTATTGGATTGAGATCTGGTGACTGTGGAGGCCATTTGAGTACAGTGAACTCATTGTCATGTTCAAGAAACCAGTTTGAGATGATTTGAGCTTTGTGACATGGCACATTATCCTGCTGGAAGTAGCCATTAGAAGATGGGTACACTGTGGTCACAAAGGGATGGATATGGT…	TMIC01Canro	TACACTCACCGGCCACTTTATTAGGTACACCTGTTCAACTGCTCGTTAACGCAAATATCTAATCAGCCAATCACGTGGCAGCAACTCAATGCATTTAGGCATGTAGACATGGTCAAGACGATCTGCTGAAGTTCAAACCAAGCATCAGAATGGGGAAGAAAGGTGATTTAAGTGACTTTGAACGTGGCATGGTTGTTGGTGCCAGACAGGCTGGTTTGAGTATTTCAGAAACTGCTGATCTACTGGGATTTTCACGCACAACCATCTCTAGGGTTTACAGAGAATGGTCCGAAAAAGAGAAAATATCCAGTGAGCGGCAGTTCTCTGGGCGAAAATGCCTTGTTGATGGCAGAGGTCAGAGGAGAATGGCCAGACTGGTTCGAGCTGATAGAAAGGCAA…
		Anguilliformes	Anguilla anguilla		105	1				CACTC	TA
		Aulopiformes	Parasudis fraserbrunneri	1227	170	4	0	21/21	95.24	CACTC/CACTC	TA/TA	emb|OMKL01151581.1|:1057-2283	TMIC01Rpafr	TACACTCACCGGCCACTTTATTAGGCACGCCTGTCCAACTGCTCGTTAATGCAAATTTCTAATCAGCCAATCACATGGCAGCAACTCAATGCATTTAGGCATGTAGACATGGTCAAGATGATCTGCTGCAGTTCAACTGGAGCATCAGAATGGGGAAGAAAGGTGCTTTAAGTGACTTTGAACGTGGCATGGTTGTTGGTGCCAGACAGGCTGGTCTGAGTATTTCACAAACTGCTGATCTACTGGGATTTTCACGCACAACCATCTCGAGGATTTACAGAGAACGGTCCGAAAAAGAGAAAATATCCAGTGAGCGGCAGTTCTGTGGGTGGAAATGCCTTGTTGATGCCAGAGGTCAGAGGTCAATGGCCAGACTGGTTCGAGCTCATAGAGAGGCAA…
		Batrachoidiformes	Chatrabus melanurus			1
		Beloniformes	Oryzias latipes	1210	137/153	4	0	30/27	80	CGCTC/CACTC	TA/CA	dbj|BAAF04030726.1|:2611-3820	TMIC01Rorla	TACGCTCACCGGTCACTTTTTTAGGTATACCTAACTATTACCAGGTTGCCTTCAAAACCGCCTTAATCCTTCCTGGCATCGATTCTACGAGGTACTGGAAACATTCCTCAGAGAGTTTGGTCCATATTGACATGACAGCATCACGCAGTTGCCGCAGATTTGTCGGCTGCACATCCATGATGCGAGTCTCCCGTTCCACCACATCCCAAAGGTGCTCTATTGGGTTGAGATCTGGTGACTGTGGAGGCCATTTGAGGACAGTGAACTCATTGTCATGTTCAAGAAACCAATCTGAGATGATTCCAGCTTTATGACATGGCGTGTTATCCTGCTGGAAGTAGCCATCAGAAGATCGGTACACTGTGGTCATGAAGGGATGAACATGGTCAGCAGCAATAC…
		Beloniformes	Oryzias melastigma	1217	346	3	1	26/26	92.31	CACTT/CACTC	TA/CA	gb|NVQA01000005.1|:11788548-11789764	TMIC01Rorme	TACACTTACTGGCCACTTTATTAGGTACTCCTGTCCAGCTGCTCATTAATGCAAATTTTGAATTAGCCAATCGCGTGGCAGCAACTATGTAGGCATGTAGACGCCATCAAGACTATCTGCTGCGGTTAAACCGAGCACCATAATGGGGAAGAAAGGTGATTTAAGTGACTTTGAACGTGGCCTGATTGTAGGTGCCAGACGGGGTGGTCTGAGTATTTCAGAAACTGCTGCTAAACTAGGGTTTTCACGAACGACCATCTCTAGGGTTTACAGAGAATGGTCAGAAAAAGAGAAAATATCCAGTGACCGTAAGCTTTGTGGGCGGAAATGTCTTGTTGATGTCAGAGGTCAAAGGAGAATGGCCAGACTGGTTCAAGCTGATAGAAAGGCAACAGTAAC…
		Beryciformes	Acanthochaenus luetkenii			1				CAATC	TA
		Beryciformes	Beryx splendens	1190	176	1		31/32	78.79	CATTA/CACTC	CA/TA	emb|OMOV01098585.1|:1273-2462	TMIC01Rbesp	TACACTCACTGGCCACTTCATTAGGTACACCCTGCTAGCCCCAGTACCGGGTTGGACCCCCTATTGCCTTCAGAACTGCCTTAATTCTTCGTGGCATAGATTCAACAAGGTGCTGGAAACATTCCTCAGAGATTTTGGTCCATATTGACATGATAGCGTCACGCAGTTGCTGCAGATTTGTCGGCTGCACGTCCATGATGTGAATCTCCCCTTCCACCGCATCCCAAAGGTGCTCTATTGGATTGAGATCTGGTGACTGTGGAGGCCATTTGAGTACGGTGAACTCATTGTCATGTTCAAGAAACCAGTTTGAGATGATTTGAGCTTTGTGACACGGTGCGTTATCCTGCTGGAAGCATTAGAAGATGGGTACACTGTGGCCATAAAGGGGTGGACATG…
		Beryciformes	Monocentris japonicus		187	1				CACTC	TA
		Blenniiformes	Parablennius parvicornis	1230	136	1	0	30/30	90	CACTC/CACTC	CA/CA	emb|OMNM01037783.1|:4424-5653	TMIC01Rpapa	CACACTCTTTGGCCACTTTCTTAGGTACACCTGTCCAACTGCTCGGTAACACAAATTTCTAATCAGCCAATCACATGGCAGCAACTTGATGCATTTAGGCATGTAGACGTGGTCAAGACGATCTGCCGCAGTTCAAACCGAGCATCAGAATGGGGAAGAAAGGTGATTTAAGTGACTTTGAACGTGGCATGGTTGTTGGTGAGAGACGGGCTGGCATGACTATTTCAGAAACTGCTGATCTACTGGGGTTTTCACGTACAACCATCTCTAGGGTTTACAGAGAATGGTCAGAAAAAGAGACAATATCCAGTGAGCGGCAATTCTGTGGGCGCAAATGCCGAGTGTGCAATGATGCCAGAGGTCAGAGGAGAATGGCCAGACTGGTTCCAGCTGATAGAA…
		Carangiformes	Seriola dumerili	1191	183	1	0	28/28	96.43	CATTC/CACTC	TA/TA	dbj|BDQW01002262.1|:790969-792159	TMIC01Rsedu	TACATTCACTGGCCACTTTATTAGGTACACTTTGCTAGTACCGGGTTGGACCTCCTTTTACCTTCAGAACTGCCTTAATTCTTCGTGGCATAGATTCAACAAGGTGCTGGAAACATTCCTCAGAGGTTTTGGTTATTGACATGATAGTATCATGCAGTTGCTGCAGATTTGTCGGCTGCACATCCATGATGTGAATCTCCCATCCCACCACATCCCAAAGGTGCTCTATTGGACTGAGATCTGGTGATTGCGGAGGCCATTTGAGTACAGTGAACTCATGGTCATGTTCAAGAAACCAGTTTGAGATGATTTGAGCGTTGTGACATGGTGCGTTATCCTGCTGGAAGTAGCAATCAGAAGATGGGTACACTGTGGTCATAAAGGGATGGACATGGTCAT…
		Carangiformes	Seriola lalandi dorsalis	1199	183	1	0	27/29	89.65	CATTC/CAACT	TA/TA	gb|PEQF01099586.1|:5228121-5229323	TMIC01Rsela	TACATTCACTGCCACTTTATTAGGTACACTTTACTAGTACCGGGTTGGACGTCCTTTTACCTTCAGAACTGCCTTAATTCTTCTTGACATAGATTCAACAAGGTGCTGAAAACATTCCTCAGAGGTTTTGGTTATTGACATGATAGTATCATGCAGTTGCTGCAGATTTGTCAGCTGCACATCCATGATGTGAATCTCCCATCCCACCACATCCCAAAGGTGCTCTATTGGATTGAGGTCTGGTGATTGTGGAGGCCATTTGAGTACAGTGATCTCATGGTCATGTTCAAGAAACCAGTTTGAGATGATTTGAGCTTTGTGACATGGTGCGTTATCCTGCTGGAAGTAGCAATCAGAAGATGGGTACACTGTGGTCATAAAGGGATGGAAATGGTCATC…
		Carangiformes	Seriola rivoliana	1228	125	2	0	28/28	82.14	CATTC/CACTC	TA/TA	gb|PVUN01001166.1|:54915-56142	TMIC01Rseri	TACATTCACCGGCCACTTAATTAGGTACACCTGTTCAACTGCTCGTTGACGCAAACATCTACTAAGCCAATCACATGGCAGCAATTCAATGCATTTAGGCATGTAGACATGGTCAAGACGATCTGCTAAAGTTCAAACCGAGCATCAGAATGTGTAGGAAAGGTGATTTAAGTTACTTTGAATGTGGCATGGTTGTTGGTACCAGACGGGCTGGTCTGAGTATTTCAGAAACTGCTGATCTACTACGATTTTCACGCACAACCATCACTAGTGTTTACAGAGAATGGTCTGAAAAAGAGAAAATATCCAGTGAGCAGCAGTTCTCTGGGCAAAAATGCCTTGTTAATGCCAGAGTTCAGAGAAGAATGGACAGACTGGTTTAAGCTGATAGGCTTAAGG…
		Carangiformes	Selene dorsalis		234	1				CACTC	TA
		Carangiformes	Seriola quinqueradiata		317	5				CACTC	TA
		Carangiformes	Trachinotus ovatus	1224	115	1	0	30/30	76.67	CAATA/CACTC	TA/AA	emb|OCSD01000172.1|:4297839-4299062	TMIC01Rtrov	TACACTCACTCACCACTTTATTAGGTATACCTTGCTAGTACCAGGTTGGACCCCCTTTTGCCTTCAGAACTGCCTTAATTCTTCACGGCATAGATTCAACAAGGTGCTAGAAACATTCCTCAGAGATTTTGGTCCATATTGACATGATAGCATCATGCAGTTGCTGCAGATGTGTCAGCTGAACATCCATGATGGGAATCTCCTATTCCACCACATCCCAAAGGTGCTCGATTGGATTGAGATCTGGTGACTGTGGAGGCCATTTGAGTACAATGAGCTCATTGTCACGTTCAAGAAACCAGTTTGAGATGATTTGAGCTTTGTGATATGGTGTGTTATCCTGCTGGAGGCAGCCATCAGGAGATGGGTACACTGTGGTCATAAAGGGATGGACATGGT…
		Centrarchiformes	Maccullochella peelii	1215	257	17	0	30/30	93.33	AACTC/CACTC	TA/TA	gb|LKNJ01003605.1|:21545-22763	TMIC01Rmape	TAAACTCACCGGCCACTTTATGAGGTACACCTGTTCAACTGCTCGTTAACGCAAATATCTAATCAGCCAATCACATGGCAGCAACTCAATGCATTTAGGAAAGTAGACATGGTCAACACGACCTGCTGAAGTTCAAACCGAGCACCAGAATGGGGAAGAAAGGTGATTTCAGTGACTTTGAACGTGGCATGGTTGTTGGTGCCAGACGGGCTGGTCTGAGTATTTCAGAAACTGCTGATCTACTGGGATTTTCACACACAACAATCTCTAGGGTTCACAGAGAATGGTCAGAAAAATAGAAAATATCCAGTGAGTGGCAGTTCTCTGGGCGAAAATGCCTTGTCAGAGGTCAGAGGAGAATGGTCAGACTGGTTCGAGATGATAGAAAGGCAACAGTAA…	TMIC01Cmape	TATACACTCACCGGCCACTTTATTAGGTACACCTGTTCAACTGCTCGTTAACGCAAATATCTAATCAGCCAATCACATGGCAGCAACTCAATGCATTTAGGCATGTAGACATGGTCAAGACGACCTGCTGAAGTTCAAACCGAGCACCAGAATGGGGAAGAAAGGTGATTTAAGTGACTTTGAACGTGGCATGGTTGTTGGTGCCAGACGGGCTGGTCTGAGTATTTCAGAAACTGCTGATCTACTGGGATTTTCACGCACAACCATCTCTAGGGTTCACAGAGAATGGTCAGAAAAAGAGAAAATATCCAGTGAGCGGCAGTTCTCTGGGCGAAAATGCCTTGTTGATGCCAGAGGTCAGAGGAGAATGGCCAGACTGGTTCGAGATGATAGAAAGGC…
		Centrarchiformes	Micropterus floridanus	1219	344	92	10	29/29	96.55	CACTC/CAATA	TA/TA	NRCI01230939.1|:3913-5131	TMIC01Rmifl	TACACTCACCTAAAGGATTATTTGGAACACCTGTTCAATTTCTCATTAATGCAATTATCTAATCAACTAATCACATGGCAGTTGCTTCAATGCATTTAGGGGTGTGGTCCTGGTCAAGACAATCTCCTGAACTCCAAACTGAATGTCAGAATGGGAAAGAAAGGTGATTTAAGCAATTTTGAGCGTGGCATGGTTGTTGGTGCCAGACGGGCCGGTCTGAGTATTTCACAATCTGCTCAGTTACTGGGATTTTCACGCACAACCATTTCTAGGGTTTACAACAAATGGTGTGAAAAGGGAAAAACATCCAGTATGCGGCAGTCCTGTGGGCGAAAATGCCTTGTTGATGCTAGAGGTCAGAGGAGAATGGGCCGACTGATTCAAGCTGATAGAAGAGCA…	TMIC01Cmifl	TACACTCACCTAAAGGATTATTAGGAACACCTGTTCAATTTCTCATTAATGCAATTATCTAATCAACCAATCACATGGCAGTTGCTTCAATGCATTTAGGGGTGTGGTCCTGGTCAAGACAATCTCCTGAACTCCAAACTGAATGTCAGAATGGGAAAGAAAGGTGATTTAAGCAATTTTGAGCGTGGCATGGTTGTTGGTGCCAGACGGGCCGGTCTGAGTATTTCACAATCTGCTCAGTTACTGGGATTTTCACGCACAACCATTTCTAGGGTTTACAAAGAATGGTGTGAAAAGGGAAAAACATCCAGTATGCGGCAGTCCTGTGGGCGAAAATGCCTTGTTGATGCTAGAGGTCAGAGGAGAATGGGCCGACTGATTCAAGCTGATAGAAGAGCA…
		Centrarchiformes	Oplegnathus fasciatus		128	1
		Characiformes	Pygocentrus nattereri	1204	271	136	0	17/17	94.12	CACTC/CACTC	TA/TA	gb|MAUM01004205.1|:48437-49640	TMIC01Rpyna	TACACTCACCGGCCACTTTATTAGGTACAATTTATTAGGTTCAATTGCTTGTTAACACAAATAGCTAATCAGCCAATCACATGGCCGCAACTCAGTGCATGCAGAGGTGGTCAAGACAACTTGCTGAAGTGCAGACCGGGCATCAGAATAGGGAAGAAAGGTGATTTAAGTGACTTTGAACGTGGCATGGTTGTTGGTGCCAGACGGGCTGGTCTGAGTATTTCAGAAACTGCTGATCTACTGGGATTTTCATGAACAACCATCTCTAGGGTTTACAGAGAATGGTCCAAAAAAGAGAAAATATCCAGTGAGCAGCAGTTGTGTGGACGAAAATGCCTTGTTGATGTAAGAGGTCAGAGGAGAATGGGCAGACTGGTTCAAGATGGTAGAAAGGCAACA…	TMIC01Cpyna	TACACTCACCGGCCACTTTATTAGGTACACTAATTTTATAACTGTTTCAATTGCTTGTTAACACAAATAGCTAATCAGCCAATCACATGGCCGCAACTCAATGCATTTAGGCATGTAGAGGTGGTCAAGACAACTTGCTGAAGTGCAGACCGAGCATCAGAATGGGGAAGAAAGGTGATTTAAGTGACTTTGAACGTGGCATGGTTGTTGGTGCCAGACGGGCTGGTCTGAGTATTTCAGAAACTGCTGATCTACTGGGATTTTCACGCACAACCATCTCTAGGGTTTACAGAGAATGGTCCGAAAAAGAGAAAATATCCAGTGAGCGGCAGTTGTGTGGACGAAAATGCCTTGTTGATGTGAGAGGTCAGAGGAGAATGGGCAGACTGGTTCGAGATG…
		Characiformes	Astyanax mexicanus		108	2				CACTC	TA
		Cichliformes	Amphilophus citrinellus	1226	353	1	1	30/31	83.87	CACTG/CACTG	TA/TA	gi|678603998|emb|CCOE01001831.1|:8576-9801	TMIC01Ramci	TACACTGTTCAGGCATAACATTATGACCACCTGTCTAATATTGTGTTGGTCCCCCTTTTGCTGCCAAAACAGCCCTGACCCGTTGAGGCATGGACTCCACTAGACCCCTGAAGGTGTGCTGTGGTATCTGGCACCAAGATGTTAGCAACAGATCCGTTAAGTCCTGTAAGTTGCTAGGTGGGGCCTCCATGGATCGGACGTGTTTGTCCAGCACATCCCATAGATGCTCCATTGGATTGAGATCTGGGGAATTCGGAGGCCAAGTCAACACCTTAAATTCATTGTTGTGCTCCTCAAACCATTCCTGAACCATTTTTGCTTTGTGGCAGGGCGCATTATTCTGCTGAAAAAGGCCACAGCCATCAGAGAATACAGATTCCATGAAAGGGTGTACATGGT…
		Clupeiformes	Clupea harengus	1214	131	9	0	29/29	100	CACTC/CACTC	TA/TA	emb|OOIJ01000163.1|:412502-413715	TMIC01Rchha	TACACTCACCGGCCACTTCATTAGGTACACCTTGCTAGTACCAGGTTGGACCTCCTTTTGCCTTCAGAACTGCCTTAATTATTTGTGGCATAGATTCAACAAGACGCTGGTAACATTCCTCAGAGATTTTCCATATTTTTCTATATTGTCATGAGAGCATCACACAGATTTGTCGGCTGCACTTCCATGATGTGAATCTCCCATTCCACCACATCCCAAAGGTGTTGTATTGGATTGAGATTTGGTGATTGTGGAGGCCACTGGAGTACAGTGAACTCATTGTAATGTTAAAGAAACCAGTTTGAGATGATTTGAGCTTTGTGAAATGGCACGTGATCCTGCTGGAAGTAGCCATCAGAAGATGGGTACAATGTGGTCATAAAGGGATGGACATGGTCA…
		Cypriniformes	Carassius auratus	1226	292	414	6	26/26	96.15	CACTC/CACTC	TA/TA	gb|QPKE01002901.1|:340365-341590	TMIC01Rcaau	TACACTCACCTAAAGGATTATTAGGAACATCATACTAATACTGTGTTTGACCCTCTTTCGCCTTCAGAACTGCCTTAATCCTATGTGGCATTGATTCAACAAGGTGCTGAAAGCATTCTTTAGAAATGTTGGCCCATATTGATATGATAGCATCTTGCAGTTGATGGAGATTTGGGGGATGCACATCCAGGGCATGAAGCTCCCGTTCCACCACATCCCAAAGATGCTCTATTGGGTTGAGATCTGGTGACTGTGGGGGCCATTTTAGTACAGTGAACTCATTGTCATGTTCAAGAAACCAATTTGAAATGATTCGAGCTTTGTGACATGGTGCATTATCCTGCTGGAAGTAGCCATCGGAGGATGGGTACATGGTGGTCATAAAGGGATGGACACGGT…	TMIC01Ccaau	TACACTCACCTAAAGGATTATTAGGAACACCTGTTCAATTTCTCATTAATGCAATTATCTAATCAACCAATCACATGGCAGTTGCTTCAATGCATTTAGGGGTGTGGTCCTGGTCAAGACAATCTCCTGAACTCCAAACTGAATGTCAGAATGGGAAAGAAAGGTGATTTAAGCAATTTTGAGCGTGGCATGGTTGTTGGTGCCAGACGGGCCGGTCTGAGTATTTCACAATCTGCTCAGTTACTGGGATTTTCACGCACAACCATTTCTAGGGTTTACAAAGAATGGTGTGAAAAGGGAAAAACATCCAGTATGCGGCAGTCCTGTGGGCGAAAATGCCTTGTTGATGCTAGAGGTCAGAGGAGAATGGGCCGACTGATTCAAGCTGATAGAAGAGCA…
		Cypriniformes	Danionella dracula	1193	179	23		29/29	86.21	CACTC/CACTC	TA/TA	emb|UELW01000522.1|:7491369-7492565	TMIC01Rdadr	TACACTCACCAAAAGGATTATTAGGAACACCTGTCCAATTTCTCATTAATGCAATTATCTAATCAACCAATCACATAGGTGTAGTCCTGGATAGGACAATCTCCTGAAATCCAAAATGAATGTCAGAATGGGAAAGAAAGGTGATTTAAGCAATTTTGAGTGTGGCATGGTTGTTGGTGCCAGACAAGCTGGTCTGAGTATTTCACAATCTGCTCAGTTACTGGGATTTTCACCTACAACCATTTCTAGGGTTTATAAAGAATGGTGTGAAAAGGGAAAAACATCCAGTATGTGGCAGTCCTGTGGTCGAAAATGCCTTGTTGATGCTAAAGGTCAGAGGAGAATGGGCCGACTGATTCAAGCTGATAGAAGAGCAACTTTGACTGAAGTAATCGCTCA…	TMIC01Cdadr	TACACTCACCTAAAGGATTATTAGGAACACCTGTCCAATTTCTCATTAATGCAATTATCTAATCAACCAATCACATGGCAGTTGCTTCAATGCATTTAGGGGTGTGGTCCTGGTCAAGACAATCTCCTGAACTCCAAACTGAATGTCAGAATGGGAAAGAAAGGTGATTTAAGCAATTTTGAGCGTGGCATGGTTGTTGGTGCCAGACGGGCCGGTCTGAGTATTTCACAATCTGCTCAGTTACTGGGATTTTCACGCACAACCATTTCTAGGGTTTACAAAGAATGGTGTGAAAAGGGAAAAACATCCAGTATGCGGCAGTCCTGTGGGCGAAAATGCCTTGTTGATGCTAGAGGTCAGAGGAGAATGGGCCGACTGATTCAAGCTGATAGAAGAGCA…
		Cypriniformes	Leuciscus waleckii	1225	346	235	13	29/29	100	CACTC/CACTC	TA/TA	emb|FLSR01004880.1|:12921760-12922984	TMIC01Rlewa	TACACTCACCTAAAGGATTATTAGGAACACCTGTTCAATTTCTCATTAATGCAATTATCTAATCAACCAATCACATGGCAGTTGCTTCAATGCATTTAGGGGTGTGGTCCTGGTCAAGACAATCTCCTGAACTCCAAACTGAAAGTCAGAATGGGAAAGAAAGGTGATTTAAGCAATTTTGAGTGTGGCATGGTTGTTGGTACCAGACGGGCCGGTCTGAGTATTTCACAATCTGCTCAGTTACTAGGATTTTCACGCACAACCATTTCTAGAGTTTACAAAGAATGGTGTGAAAAGGGAAAAACATCCAGTATGCGGCAATCCTGTGGGCGAAAATGCCTTGTTGATGCTAGAGGTCAGAGGAGAATGGGCCGACTGATTCAAGCCGATAGAAGAGCA…	TMIC01Clewa	TACACTCACCTAAAGGATTATTAGGAACACCTGTTCAATTTCTCATTAATGCAATTATCTAATCAACCAATCACATGGCAGTTGCTTCAATGCATTTAGGGGTGTGGTCCTGGTCAAGACAATCTCCTGAACTCCAAACTGAATGTCAGAATGGGAAAGAAAGGTGATTTAAGCAATTTTGAGCGTGGCATGGTTGTTGGTGCCAGACGGGCCGGTCTGAGTATTTCACAATCTGCTCAGTTACTGGGATTTTCACGCACAACCATTTCTAGGGTTTACAAAGAATGGTGTGAAAAGGGAAAAACATCCAGTATGCGGCAGTCCTGTGGGCGAAAATGCCTTGTTGATGCTAGAGGTCAGAGGAGAATGGGCCGACTGATTCAAGCTGATAGAAGAGCA…
		Cypriniformes	Pimephales promelas	1225	346	156	153	29/29	96.55	CACTC/CACTC	TA/TA	gb|JNCD01021053.1|:976-2200	TMIC01Rpipr	TACACTCACCGGCCACTTTATTAGGTACCCCATGTTAGTAACGGGTTGGACCCCCTTTTGCCTTCAGAACTGCCTCAATTCTTCGTGGCATAGATTCAACAAGGTGCTGGAAGCATTCCTCAGGGAGTTTGGTCCATATTGACATGATGGCATCACACAGTTGCCGCAGATTTGTCGGCTGCACATCCATGATGCGAATCTCCCGTTCCACCACATCCCAAAGATGCTCTATTGGATTGAGATCTGGTGACTGTGGAGGCCATTTGAGTACAGCGAACTCATTGTCATGTTCAAGAAACCAGTCTGAGATGATTCCAGCTTTATGACATGGCGCATTATCCTGCTGAAAGTAGCCATCAGAAGTTGGGTACATTGTGGTCATAAAGGGATGGACATGGT…	TMIC01Cpipr	TACACTCACCGGCCACTTTATTAGGTACACCTGTCCAACTGCTCGTTAACACTTAATTTCTAAGCAGCCAATCACATGGCGGCAACTCAGTGCATTTAGGCATGTAGACATGGTCAAGACAATCTCCTGCAGTTCAAACCGAGCATCAGTATGGGGAAGAAAGGTGATTTGAGTGACTTTGAACGTGGCATGATTGTTGGTGCCAGAAGGGCTGGTCTGAGTATTTCAGAAACTGCTAATCTACTGGGATTTTCACGCACAACCATCTCTAGGGTTTACAGAGAATGGTCCGAAAAAGAAAAAACATCCAGTGAGCGGCAGTTCTGTGGGCGGAAATGCCTTGTTGATGCCAGAGGTCAGAGGAGAATGGCCAGACTGGTTCGAGCTGATAGAAGGGCA…
		Cypriniformes	Sinocyclocheilus anshuiensis	1220	157/169	8	1	30/30	100	CACTC/CACTC	TA/TA	gb|LAVE01036827.1|:3176-4399	TMIC01Rsian	TACACTCACTGGCCACTTTATTAGGTACACCTGTTCAATTGCTTGGTAACACAAATTGCTAATCAGCCAATCACATGGCAGAAACTTAAGATGTGCATCTAGATGTGGTGAAGACGACTTGCTGAAGTTCAAACCGAGCATCAGAATGGGGAAGAAAGGGGATTTAAGTGACTTTGAACGTGGAATGGTTGTTGGTGCCAGACGGGCTGGTCTGAGTATTTCAAAAACTGCTGATCTACTGGGATTTTCACGCACAACCATCTCTAGGGTTTACAGAGAATGGTCTGAAAAAGAGAAAATATCCAGTGAGCGGCAGTTGTGTGGACGAAAATGCCTTGTTGATGTCAGAGGTCAGAGGAGAATGGGCAGACTGGGTAGAGATGATAGAAAGGCAACAGT…
		Cypriniformes	Sinocyclocheilus grahami	1106	167	3	0	30/30	90	CACTC/CACTC	TA/TA	gb|LCYQ01079288.1|:20782-21891	TMIC01Rsigr	TACACTCACCGGACACTTTATTAGGTACACCTGTTCAATTGCTTGGTATCACAAATTGCTAATCAGCCAATCACATGGCAGCAACTTAAGTGACTTTGAACGTGGAATGGTTGTTGGTGCCAGGCGGGCTGGTCTGAGTATTTCAAAAACTGCTGATCTACTGGGATTTTCACGCACAACCATCTCTAGGGTTTACAGAGAATGGTCAGAAAAAGAGAAAATATCCAGTGAGTGGCAGTTGTGTGGACGAAAATGCCTTGTTGATGTCAGAGCTCAGAGGAGAATGGGCAGACTGGTTAGAGATGATAGAAAGGCAACAGTAACTCAAATAACCACTCGTTACAACCAAGGTACGCAGAATACCATCTCTGAACGCACAACACGTTGAACCCTGAAGCA…
		Cypriniformes	Sinocyclocheilus rhinocerous	1224	346	26	16	32/32	96.87	CACTC/CACTC	TA/TA	gb|LAVF01155819.1|:800-2023	TMIC01Rsirh	TACACTCACCGGCCACTTTATTAGGTACACCTGTTCAATTGCTTGGTAACACAAATTGCTAATCAGCCAATCACATGGCAGCAACTCAATGCATTTAGGCATCTAGATGTGGTGAAGACAACTTGCTGAAGTTCAAACCGAGCATCAGAATGGGGAAGAAAGGGGATTTAAGTGACTTTGAACGTGGAATGGTTGTTGGTGCCAGACGGGCTGGTCTGAGTATTTCAAAAACTGCTGATCTACTGGGATTTTCACGCACAACCATCTCTAGGGTTTACAGAGAATGGTCCGAAAAAGAGAAAATATCCAGTGAGCGGCAGTTATGTGGACGAAAATGCCTTGTTGATGTCAGAGGTCAAAGGAGAATGGGCAGACTGGTAAGAGATGATAGAAAGGCAA…	TMIC01Csirh	TACACTCACCGGCCACTTTATTAGGTACACCTGTTCAATTGCTTGGTAACACAAATTGCTAATCAGCCAATCACATGGCAGCAACTCAATGCATTTAGGCATCTAGATGTGGTGAAGACGACTTGCTGAAGGTCAAACCGAGCATCAGAATGGGGAAGAAAGGGGATTTAAGTGACTTTGAACGTGGAATGGTTGTTGGTGCCAGACGGGCTGGTCTGAGTATTTCAAAAACTGCTGATCTACTGGGATTTTCACGCACAACCATCTCTAGGGTTTACAGAGAATGGTCCGAAAAAGAGAAAATATCCAGTGAGCGGCAGTTGTGTGGACGAAAATGCCTTGTTGATGTCAGAGGTCAGAGGAGAATGGGCAGACTGGTTAGAGATGATAGAAAGGCAA…
		Cypriniformes	Cyprinus carpio	1218	157	12	0	30/30	93.33	CACTC/CACTC	TA/TA	gb|LHQP01001638.1|:90334-91551	TMIC01Rcyca	TACACTCACCAGCCACTTTATTAGGTACACCTGTTCAATCGTTTGGTGTAACAAATTGCTAATCAGCCAATCACATGGCAGCAACTCAATGCATTTAGGCATCTGGACGTGGTGAAGATGACTTGAAGTTCAAACTGAGCATCAGAATGGGGAAGAAAGGGGATTTGAGTGACTTTGAACGTGGAATGGTTGTTGGTGCCAGACGGGCTGGTCTCAGTATTTCAAAAACTGCTGATCTACTGGGATTTTCACACACAACCATATCTAGAGTTTATAGAGAATGGTCCAAAAAAGAGAAAATATCCAGTGAGCGGCAGTTGTGTGGACGGAAATGCCTTGTTGATGTCAGAGGTCAGAGGAGAATGGGCAGACTGATTAGAGATGATAGAAAGGCAACAG…	TMIC01Ccyca	TACACTCACCGGCCACTTTATTAGGTACACCTGTTCAATTGCTTGGTAACACAAATTGCTAATCAGCCAATCACATGGCAGCAACTCAATGCATTTAGGCATCTAGATGTGGTGAAGACGACTTGCTGAAGTTCAAACCGAGCATCAGAATGGGGAAGAAAGGGGATTTAAGTGACTTTGAACGTGGAATGGTTGTTGGTGCCAGACGGGCTGGTCTGAGTATTTCAAAAACTGCTGATCTACTGGGATTTTCACGCACAACCATCTCTAGGGTTTACAGAGAATGGTCCGAAAAAGAGAAAATATCCAGTGAGCGGCAGTTGTGTGGACGAAAATGCCTTGTTGATGTCAGAGGTCAGAGGAGAATGGGCAGACTGGTTAGAGATGATAGAAAGGCAA…
		Cypriniformes	Squalius pyrenaicus	1040	346	1
		Cypriniformes	Danio rerio			1
		Cyprinodontiformes	Austrofundulus limnaeus	1225	346	417	229	29/29	100	CACTC/CACTC	TA/TA	gb|LDAR01030224.1|:1045-2269	TMIC01Rauli	TACACTCACCGGCCACTTTATTAGGTACACCTGTCCAACTGCTCGTTAACACTTAATTTCTAATCAGCCAATCACATGGCGGCAACTCAGTGCATTTAGGCATGTAGACATGGTCAAGACAATCTCCTGCAGTTCAAACCGAGCATCAGTATGGGGAAGAAAGGTGATTTGAGTGCCTTTGAACGTGACATGGTTGTTGGTGCCAGAAGGGCTGGTCTGAGTATTTCAGAAACTGCTGATCTACTGGGATTTTCACACACAACCATCTCTAGGGTTTACAGAGAATGGTCCGAAAAAGAAAAAACATCCAGTGAGCGGCAGTCCTGTGGGCGGAAATGCCTTGTTGATGCCAGAGGTCAGAGGAGAATGGGCAGACTGGTTCGAGCTGATAGAAAGGCA…	TMIC01Cauli	TACACTCACCGGCCACTTTATTAGGTACACCTGTCCAACTGCTCGTTAACACTTAATTTCTAATCAGCCAATCACATGGCGGCAACTCAGTGCATTTAGGCATGTAGACATGGTCAAGACAATCTCCTGCAGTTCAAACCGAGCATCAGTATGGGGAAGAAAGGTGATTTGAGTGCCTTTGAACGTGGCATGGTTGTTGGTGCCAGAAGGGCTGGTCTGAGTATTTCAGAAACTGCTGATCTACTGGGATTTTCACGCACAACCATCTCTAGGGTTTACAGAGAATGGTCCGAAAAAGAAAAAACATCCAGTGAGCGGCAGTCCTGTGGGCGGAAATGCCTTGTTGATGCCAGAGGTCAGAGGAGAATGGGCAGACTGGTTCGAGCTGATAGAAAGGCA…
		Cyprinodontiformes	Cyprinodon variegatus	1225	354	318	146	29/29	93.1	CACTC/CACTC	TA/TA	gb|JPKM01063244.1|:3330-4554	TMIC01Rcyva	TACACTCACCGGCCACTTTATTAGGTACCCCATGCTAGTAACGGGTTGGACCCCCTTTTGCCTTCAGAACTGCCTCAATTCTTCGTGGCATAGATTCAACAAGGTGCTGGAAGCATTCCTGAGGGAGTTTGGTCCATATTGACATGATGGCATCACACAGTTGCTGCAGATTTGTCGGCTGCACATCCATGATGCGAATCTCCCGTTCCACCACATCCCAAAGATGCTCTATTGGATTGAGATCTGGTGACTGTGGAGGCCATTTGAGTACAGTGAACTCATTGTCATGTTCAAGAAACCAGTCTGAGATGATTCCAGCTTTATGACATGGCGCATTATCCTGCTGAAAGTAGCCATCAGAAGTTGGGTACATTGTGGTCATAAAGGGATGGACATGGT…	TMIC01Ccyva	TACACTCACCGGCCACTTTATTAGGTACACCTGTCCAACTGCTCGTTAACACTTAATTTCTAAGCAGCCAATCACATGGCGGCAACTCAGTGCATTTAGGCATGTAGACATGGTCAAGACAATCTCCTGCAGTTCAAACCGAGCATCAGTATGGGGAAGAAAGGTGATTTGAGTGACTTTGAACGTGGCATGATTGTTGGTGCCAGAAGGGCTGGTCTGAGTATTTCAGAAACTGCTGATCTACTGGGATTTTCACGCACAACCATCTCTAGGGTTTACAGAGAATGGTCCGAAAAAGAAAAAACATCCAGTGAGCGGCAGTTCTGTGGGCGGAAATGCCTTGTTGATGCCAGAGGTCAGAGGAGAATGGCCAGACTGGTTCGAGCTGATAGAAGGGCA…
		Cyprinodontiformes	Fundulus heteroclitus	1225	346	38	18	29/29	96.55	CACTC/CACTC	TA/TA	gb|JXMV01012617.1|:14474-15698	TMIC01Rfuhe	TACACTCACCGGCCACTTTATTAGGTACACCTGTTCAACTGCTCGTAAACACTTAATTTCTAAGCAGCCAATCACATGGCGGCAACTCAGTGCATTTAGGCATGTAGACATGGTCAAGAGAATCTCCTGCAGTTCAAACCGAGCATCAGTATGGGGAAGAAAGGTGATTTGAGTGACTTTGAACGTGGCATGATTGTTGGTGCCAGAAGGGCTGGTCTGAGTATTTCAGAAACTGCTAATCTACTGGGATTTTCACGCACAACCATCTCTAGGGTTTACAGAGAATGGTCCGAAAAAGAAAAAACATCCAGTGAGCGGCAGTTCTGTGGGCGGAAATGCCTTGTTGATGCCAGAGGTCAGAGGAGAATGGCCAGACTGGTTCGAGCTGATAGAAGGGCA…	TMIC01Cfuhe	TACACTCACCGGCCACTTTATTAGGTACACCTGTCCAACTGCTCGTTAACACTTAATTTCTAAGCAGCCAATCACATGGCGGCAACTCAGTGCATTTAGGCATGTAGACATGGTCAAGAGAATCTCCTGCAGTTCAAACCGAGCATCAGTATGGGGAAGAAAGGTGATTTGAGTGACTTTGAACGTGGCATGATTGTTGGTGCCAGAAGGGCTGGTCTGAGTATTTCAGAAACTGCTAATCTACTGGGATTTTCACGCACAACCATCTCTAGGGTTTACAGAGAATGGTCCGAAAAAGAAAAAACATCCAGTGAGCGGCAGTTCTGTGGGCGGAAATGCCTTGTTGATGCCAGAGGTCAGAGGAGAATGGCCAGACTGGTTCGAGCTGATAGAAGGGCA…
		Cyprinodontiformes	Kryptolebias marmoratus	1215	245	44	0	30/30	93.33	CACTC/CACTC	TA/TA	gb|LWHD01001211.1|:5769-6983	TMIC01Rkrma	TACACTCACTGGCCACTTTATTAGGTACACCTGTCCAACTGCTCATTAACACAAATGTCGAATCAGCCAATCACATGGCAGCAACTCAGTGCATTTAGGCATATAGACATGGCCAAGATGATCTGCTGCACAGAGCATCAGAATGGGGAAGAAAGGTGATTTAAGTGACTTTGAACGTGGCATGGTTGTTGGTGCCAGACGGTCTGCTCTGAGTATTTCAGAAACTGCTGATCTACTGGGATTTTCACGCACAACAATCTCTAGGGTTCACAGAGAATGATCAGAAAAAGAGAAAATACCCAGTGAGCGGTAGTTCTGTGGGCGCAAATGCCTTGTTGATGCCAGAGGTCAGGGGAGAATGGCCAGACTGGTTCAAGCTGATAGAACGACAACAGTAAC…	TMIC01Ckrma	TACACTCACCGGCCACTTTATTAGGTACACCTGTCCAACTGCTCATTAACGCAAATGTCGAATCAGCCAATCACATGGCAGCAACTCAATGCATTTAGGCATGTAGACATGGCCAAGACGATCTGCTGCAGTTCAAACCGAGCATCAGAATGGGGAAGAAAAGGTGATTTAAGTGACTTTGAACGTGGCATGGTTGTTGGTGCCAGACGGGCTGGTCTGAGTATTTCAGAAACTGCTGATCTACTGGGATTTTCACGCACAACCATCTCTAGGGTTTACAGAGAATGGTCCGAAAAAGAGAAAATATCCAGTGAGCGGCAGTTCTGTGGGCGCAAATGCCTTGTTGATGCCAGAGGTCAGAGGAGAATGGCCAGACTGGTTCGAGCTGATAGAACGGCA…
		Cyprinodontiformes	Nothobranchius furzeri	1224	346	332	9	29/28	96.55	CACTC/CACTC	TA/TA	emb|CCSH01000027.1|:30512-31735	TMIC01Rnofu	TACACTCACCTAAAGGATTATAGGAACACCACACTAATACGGTGTTTGACCCCCTTTGACCTTCAGAACTGCCTTAATTCTACGTGGCGTTGATTCAACAAGGTGCTGAAAGCATTCTTTAGAAATGTTGGCCCATATTGATAGGATAGCATCTTGCAGTTGATGGAGATTTGTGGGATGCACATCCAGGGCACGAAGCTCCCGTTCCACCTCATCCCAAAGATGCTCTATCAGGTTGAGATCTGATGACTGTGGGGGCCGTTGTAGTACAGTGGACTCATTGTCATGTTCAAGAAACCAGTTAAAAACGATTGGAGCTTTATGACATGGTGCATTATCCTGCTGGAAGTAGCCATCAGAGGATGGGTACATGGTGGTTATGAAGGGATGGACATGGTC…	TMIC01Cnofu	TACACTCACCTAAAGGATTATTAGGAACACCTGTTCAACTTCTCCTTAATGCAATTATCTAATCAACCAATCACATGGCAGTTGCTTCAATGCATTTAGGGGTGTGGTCCTGGTCAAGACAATCTCCTGAACTCCAAACTGAATGTCAGAATGGGAAAGAAAGGTGATTTAAGCTATTTTGAGCGTGGCATGGTTGTTGGTGCCAGACGGGCCGGTCTGAGTATTTCACAATCTGCTCAGTTACTGGGATTTTCACCCACAACCATTTCTAGGGTTTACAAAGAATGGTGTGAAAAGGGAAAAACATCCAGTATGCGGCAGTCCTGTGGGCGAAAATGCCTTGTTGATGCTAGAGGTCAGAGGAGAATGGGCCGACTGATTCAAGCTGATAGAAGAGCA…
		Cyprinodontiformes	Cyprinodon nevadensis pectoralis		155/135	1
		Cyprinodontiformes	Gambusia affinis		346	1				CACTC	TA
		Cyprinodontiformes	Nothobranchius kuhntae	1226	131	1	0	29/29	96.55	CATTC/CACTC	TA/TA	gb|ACDA01000917.1|:40-1265	TMIC01Rnoku	TACATTCACCTAAAGGATTATTAGGAACACCTGTTCACCTTTTCCTTAATGCAATTATCTAATCAACCAATCACATGGCAGTTGCTTCAATGCATTTAGGGGTGGGGTCCTGGTCAAGACAATCTCCTGAACTCCAAACTGAAGGTCAGAATGGGAAAGAAAGGTGATTTAAGCTATTCTGAGCGCGGCATGGTTGTTGGTGCCAGACGGGCCGGTCTGAGTATTTCACAATCTGCTCAGTTACTGGGATTTTCACCCACAACCATTTCTGGGGTTTACAAAGAATGGTGTGAAAAGGGAAAAACATCCAGTATGCGGCAGTCCTGTGGGCCAAAATGCCTTGTAGGTGCTAGAGGTCAGAGGAGAATGGGCCGACTGATTCAAACTGATAGAAGAGCA…
		Cyprinodontiformes	Poecilia formosa		345	1				CACTC	CA
		Cyprinodontiformes	Poecilia latipinna		345	1				CACTC	CA
		Cyprinodontiformes	Poecilia mexicana		345	1				CACTC	CA
		Cyprinodontiformes	Poecilia reticulata		345	1				CACTC	CA
		Cyprinodontiformes	Xiphophorus couchianus		346	1				CACTC	CA
		Cyprinodontiformes	Xiphophorus hellerii		346	2				CACTC	CA
		Cyprinodontiformes	Xiphophorus maculatus		346	2				CACTC	CA
		Esociformes	Esox lucius	1225	346	5418	266	29/29	100	CACTC/CACTC	TA/TA	gb|AZJR03001194.1|:1887446-1888670	TMIC01Reslu	TACACTCACCTAAAGGATTATTAGGAACACCTGTTCAATTTCTCATTAATGCAATTATCTAATCAACCAATCACATGGCAGTTGCTTCAATGCATTTAGGGGTGTGGTCCTGGTCAAGACAATCTCCTGAACTCCAAACTGAATGTCAGAATGGGAAAGAAAGGTGATTTAAGCAATTTTGAGCGTGGCATGGTTGTTGGTGCCAGACGGGCCGGTCTGAGTATTTCACAATCTGCTCAGTTACTGGGATTTTCACACACAACCATTGCTAGGGTTTACAAAGAATGGTGTGAAAAGGGAAAAACATCCAGTATGCGGCAGTCCTGTGGGCGAAAATGCCTTGTTGATGCTAGAGGTCAGAGGAGAATGGGCCAACTGATTCAAGCTGATAGAAGAGCA…	TMIC01Ceslu	TACACTCACCTAAAGGATTATTAGGAACACCTGTTCAATTTCTCATTAATGCAATTATCTAATCAACCAATCACATGGCAGTTGCTTCAATGCATTTAGGGGTGTGGTCCTGGTCAAGACAATCTCCTGAACTCCAAACTGAATGTCAGAATGGGAAAGAAAGGTGATTTTAAGCAATTTTGAGCGTGGCATGGTTGTTGGTGCCAGACGGGCCGGTCTGAGTATTTCACAATCTGCTCAGTTACTGGGATTTTTCACGCACAACCATTTCTAGGGTTTACAAAGAATGGTGTGAAAAGGGAAAAACATCCAGTATGCGGCCAGTCCTGTGGGCGAAAATGCCTTGTTGATGCTAGAGGTCAGAGGAGAATGGGCCGACTGATTCAAGCTGATAGAAGA…
		Gadiformes	Gadiculus argenteus	1225	346	1	1	29/29	100	CACTC/CACTC	TA/TA	emb|OMLJ01026343.1|:5-1229	TMIC01Rgaar	TACACTCACCGGCCACTTTATTAGGTACACCATGCTAGTAACGGGTTGAACCCCCTTTTGCCTTCAGAACTGCCTCAATTCTTCGTGGCATAGATTCAACAAGGTGCTGGAAGCATTCCTCAGAGAGTTTGGTCCATATTGACATGATGGCATCACACAGTTGCCGCAGATTTGTCGGCTGCACATCCATGATGCGAATCTCCCGTTCCACCACATCCCAAAGATGCTCTATTGGATTGAGATCTGGTGACTGTGGAGGCCATTTGAGTACAGTGAACTCATTGTCATGTTCAAGAAACCAGTCTGAGATGATTCCAGCTTTATGACATGGCGCATTATCCTGCTGAAAGTAGCCATCAGAAGTTGGGTACATTGTGGTCATAAAGGGATGGACATGGT…
		Gadiformes	Gadus morhua	1212	268	5	0	29/29	100	CACTC/CACTC	TA/CA	emb|CAEA020007082.1|:78661-79872	TMIC01Rgamo	CACACTCACCGGCCACTTTATTAGGTACACCCTGCTAGTACCGGGTTGGACCCCCTTTTGCCTTCCGAACTGCCTTAATCCTTTGTGGCATAGAATCAACAAGGTACTGGAAACATTCCTCATAGAGTTTGGTCCATATTGACATGATAGCATCACGCAGTTGCTGCAGATTTGTCGGCTGCACATCCATGATGTGAATCTCCCGTTCCACCACATCCTAAAGGGGCTCTATTGGATTGACATCTGGTGACTGTGGAGGCCATTTGAGTACAGTGAACTCATTATCATATTCAAGAAACCAGTCTGAGATGATTCGCGCTCTATGACATGGCGCGTTATCCTGCTGGAAGTAGCCATCAGAAGATGGGTACACTGTGGTCATGACAGCAACAATACTCA…
		Gadiformes	Malacocephalus occidentalis	1228	282	14	0	31/31	96.77	CACTC/CACTC	TA/TA	emb|OMOU01046390.1|:21-1244	TMIC01Rmaoc	TACACTCACCGGCCACTTTATTAGGTACACCTGTCCAACTGCTCGTTAACGCAAATTTCTAATCAGCCAATCACATGGCAGCAACTCAATGCATTTAGGCATGTAGACATGGTCAGGACGATCTGCTGCAGTTCAAACCGAGCATCAGAATGGGGAAGAAAGGTGATTTAAGTGACTTTGAACGTGGCATGGTTGTTGGTGCCAGACGGGCTGGTCTGAGTATTTCAGAGACTGCTGATCTACTGGGATTTTCACGCACAACCATCTCTAGGGTTTACAGAGAATGGTCCGAAAAAGAGAAAATATCCAGTGAGCGGCAGTTCTGTGGGCGCAAATGCCTTGTTGATGCTAGAGGTCAGAGGAGAATGGCCAGACTGGTTCGAGCTGATAGAAAGGCAA…	TMIC01Cmaoc	TACACTCACCGGCCACTTTATTAGGCACACCTGTCCAACTGCTCGTTAATGCAAATTTCTAATCAGCCAATCACATGGCAGCAACTCAATGCATTTAGGCATGTAGACATGGTCAAGACGATCTGCTGCAGTTCAAACCGAGCATCAGAATGGGGAAGAAAGGTGATTTAAGTGACTTTGAACGTGGCATGGTTGTTGGTGCCAGACGGGCTGGTCTGAGTATTTCAGAAACTGCTGATCTACTGGGATTTTCACGCACAACCATCTCTAGGGTTTACAGAGAATGGTCCGAAAAAGAGAAAATATCCAGTGAGCGGCAGTTCTGTGGGAGAAAATGCCTTGTTGATGCCAGAGGTCAGAGGAGAATGGCCAGACTGGTTCGAGCTGATAGAAAGGCAA…
		Gadiformes	Melanogrammus aeglefinus	1224	346	118	7	30/30	96.67	CGCTC/CACTC	TA/TA	emb|OLKM01000180.1|:140125-141348	TMIC01Rmeae	TACGCTCACCGGCCACTTTATTAGGTACACCTTGCTAGTACCGGGTTGGACCCCCTTTTGCCTTCAGAACTGAATTAATCCTTCTTGGCATAGATTCAACAAGGTACTGGAAACATTCCTCAGAGAGTTTGGTCCATATTGACATGATAGCATCACACAGTTGCTGCAGATTTGTCGGCTGCACATCCATGATGCGAATCTCCTGTTCCACCACATCCCAAAGGTGCTCTATTGGATTGAGATCTGGTGACTGTAGAGGCCATTTGAGTACAGTGAACTCATTATCATGTTCAAGAAACCAGTCTGAGATGATTCGCGCTTTATGACATGGCGCGGCATCCTGTTGGAAGTAGCCATCCGAAGATGGGTACACTGTGGTCATAAAGGGATGGACATGGT…	TMIC01Cmeae	TACACTCACCGGCCACTTTATTAGGTACACCTGTCCAACTGCTCGTTAACGCAAATTTCTAATCAGCCAATCACATGGCAGCAACTCAATGCATTTAGGCATGTAGACTTGGTCAAGACGATCTGCTGCAGTTCAAACCGAGCATCAGAATGGGGAAGAAAGGTGATTTAAGTGACTTTGAACGTGGCATGGTTGTTGGTGCCAGACGGGCTGGTCTGAGTATTTCAGAAACTGCTGATCTACTGGGATTTTCACGCACAACCATCTCTAGGGTTTACAGAGAATGGTCCGAAAAAGAGAAAATATCCAGTGAGCGGCAGTTCTGTGGGCGCAAATGCCTTGTTGATGCCAGAGGTCAGAGGAGAATGGCCAGACTGGTTCGAGCTGATAGAAAGGCAA…
		Gadiformes	Merlangius merlangus	1211	314	59	4	30/30	93.33	CACTC/CACTC	TA/TA	emb|OOFH01110456.1|:426-1636	TMIC01Rmeme	TACACTCACCGGCCACTTTATTAGGTACACCTGTCCAACTGCTCGTTAACGCAAATTTCATCAGCCAATCACATGGCAGCAACTCAATGCATTTAGGCATGTAGACTTGGTCAAGACGATCTGCTGCAGTTCAAACCGAGCATCAGAATGGGGAAGAAAGGTGATTTAAGTGACTTTGAACGTGGCATGATTGTTGGTGCCAGACGGGCTGGTCTGAGTATTTCAGAAACTGCTGGTCTACTGGGATTTTCACGCACAACCATCTCTAGGGTTTACAGAGAATGGTCCGAAAAAGAGAAAATATCCAGTGACCGGCAGTTCTGTGGGCGCAAATGCCTTGTTGATGCCAGAGGTCAGAGGAGAATGACCAGACTGGTTCGAGCTGATAGAAAGGCAACA…	TMIC01Cmeme	TACACTCACCGGCCACTTTATTAGGTACACCTGTCCAACTGCTCGTTAACGCAAATTTCTAATCAGCCAATCACATGGCAGCAACTCAATGCATTTAGGCATGTAGACTTGGTCAAGACGATCTGCTGCAGTTCAAACCGAGCATCAGAATGGGGAAGAAAGGTGATTTAAGTGACTTTGAACGTGGCATGGTTGTTGGTGCCAGACGGGCTGGTCTGAGTATTTCAGAAACTGCTGATCTACTGGGATTTTCACGCACAACCATCTCTAGGGTTTACAGAGAATGGTCCGAAAAAGAGAAAATATCCAGTGAGCGGCAGTTCTGTGGGCGCAAATGCCTTGTTGATGCCAGAGGTCAGAGGAGAATGGCCAGACTGGTTCGAGCTGATAGAAAGGCAA…
		Gadiformes	Mora moro	1095	152/167	2	0	30/30	82.14	CACTC/CAATC	TA/TA	emb|OMNR01039027.1|:1793-2891	TMIC01Rmomo	TACACTCACCGGCCACTTTAATAGGTACACCTGTGGCAGCTTGGTGGCGCAAATATCGAATCAGCTAATCACATGGCAGCAACTCAATGCATTTAGGCATGTGGACATGGTCAAGACGATCTGCTGAAGTTCAAACCAAGCATCAGAATGGGGAAGAAAGGTGATTTAAGTGATTTTGAACATGGCATGGGTGTTGGTGCCAGACAGGCTGGTTTGAGTATTTCAGAAACTGTTGATCTACTGGGATTTTCACGCACAACCATCTCTAGGGTTTACAGAGAATTGTCAGAGAGTGAGCGGCAGTTCTCTGGGCGAAAATGCCTTGATGATGGCAGAGGTCAGAGGAGAATGGCCAGACTGGTTCGTCTGGTGGGAGAATGGCCACACCGGGTGCCACTC…
		Gadiformes	Phycis phycis	1213	346	1	1	30/30	85.71	CACTC/CATTC	TA/TA	gi|1362444664|emb|OMKQ01046223.1|:5803-7015	TMIC01Rphph	TACATTCACCGGCCACTTGATTAAGTACACCTTGCTAGTACTGAGTTGGACCCCCTTTTGCCTTCAGAACTGCCTCAATTCTTCGTGGCATAGATTCAACAAGGTGTTGGAAACATTCCTCAGAGATTTTGGTCCATATTGACATGATGGCATCACGCAGTTGTTGCTGATTTGTCGGCTGCTCATCCATGGTGCGAATCTCCCCTTCCACCACATCCCAAAGGTGCTCTATTGGATTGAGATCTGGTGACTGTGGAGGCCATTGGAGAACAGTGAACTCATTGTCATGTTCAAGAAACCAGTTTGAGATGACTTGAGCTCTGTGACATGGTTCATTACCCTGCTGGAAGTAGCCATCAGAACATGGGTACACTGTGGTCATTAAGGGATGCACATGGT…
		Gadiformes	Trachyrincus murrayi	1219	169	1	0	30/30	96.67	CACTC/CACTC	TA/TA	emb|OOFB01032132.1|:3573-4791	TMIC01Rtrmu	TACACTCACCGGCCACTTTATTAGGTACACCTTGCTAGTACTGGGTTGGACCCCCTTTTGCCTTCAGAACTGCCTTAATTCTTCGTGGCATAGATTCAACAAGGTGCTGGAAACATTCCTCAGAGATTTTGGTCCATATTGACATGATAGCATCACGCAGTTGCTGCAGATTTGTCGGCTGCACATCCATGATGCGATTCTCCCGTTCCACAACATCCAAAAGGTGCTCTATTGGATTGAGGTCTGGTGACTGTGGAGGCCATTTGAATACAGTGAACTCATTGTCATGTTCAAGAAACCAGTTTGAGATGATGTGAGCTTTGTGACATGGCGTGTTATCTAGCTGGAAGTAACCATTAGAAGATGGGTACACTGTGGTCCTAAAGGGATGGACAAGGT…
		Gadiformes	Arctogadus glacialis		111/190	1				CACTC	TA
		Gadiformes	Bathygadus melanobranchus		346	7				CACTC	TA
		Gadiformes	Boreogadus saida		117/120	1				CACTC	TG
		Gadiformes	Brosme brosme		222	1				CAAGG	TA
		Gadiformes	Coryphaenoides rupestris			74				CACTC	TA
		Gadiformes	Gadus chalcogrammus	1203	109	1	0	29/29	96.55	CACTC/CACTC	TA/TA	emb|OMOB01049749.1|:911-2113	TMIC01Rgach	TACACTCACCGGCCACTTTATTAGGTACACCCTGCTAATACCGGGTTGGACCCCCTTTTGCCTCCGAACTGCCTTAATCCTTTGTGGCATAGAATCAACAAGGTACTGGAAACATTCCTCATAGAGTTTGGTCCATATTGACATGATAGCATCACGCAGTTGCTGCAGATTTGTCGGCTGTACATCCATGATGTGAATCTCCCGTTCCACCACATCCTAAAGGGGCTCTATTGGATTGACATCTGGTGACTGTGGAGGCCATTTGAGTACAGTGAACTCATTATCATGTTCAAGAAACCAGTCTGAGATGATTCACTATTCACTAGTACTACTCTATGACATGGCGCATTATCCTGCTGGAAGTAGCCATCAGAAGATGGGTACACTGTGGTCATAAAG…
		Gadiformes	Laemonema laureysi			1
		Gadiformes	Macrourus berglax	1208		3	0	27/27	92.59	CACTC/CACTC	TA/TA	emb|OMKT01057300.1|:3071-4278	TMIC01Rmabe	TACACTCACTAGCCACTTTATTAGGTTCAACTGCGCAAATATCTAACCAGCCAATCACATGGCACCAACTCAATGCATTTAGGCATGTAGACATGGTCAAGACGATCTGCTGAGGTTCAAACCAAGCATCAGAATGGGGAAGAAAGGTGATTTAAATGACTTTGAATGTGGCATGGTTATTGGTGCCAGACGGGCTGGTCCGAGTATTTCAGCAACTGCTGATCTACAGGGATTTGCACACTCAAACATCTCTAGGGCTTACGAGAATGGTCTGAAAAAGAGAAAATATCCAGTGAGCGGCAGTTCTCTGGGCGAAAATGCCTTGTTGATGCCAGAGGTCAGATGAGAATGGCCAGACTGGTTGGAGCTGATAGGCGGAAAGGCAACATTAACTCAAAT…
		Gadiformes	Merluccius capensis		250	1	0			CACTC	TA
		Gadiformes	Merluccius merluccius		127/113	1				CACTC	TA
		Gadiformes	Merluccius polli		169	1				CACTC	TA
		Gadiformes	Phycis blennoides		341	3				CACTC	TA
		Gadiformes	Trisopterus minutus		109	1				CACTC	TA
		Gobiiformes	Scartelaos histophorus	1211	142	17	0	27/27	96.3	CAGTC/CACTC	TA/TA	gb|JACN01151791.1|:5976-7186	TMIC01Rschi	TACAGTCACCTGAAGGATTATTAGGAACAACGGTTCAATTTCATCTTAATGCAATTATCTAATCAACCAATCACATGGCAGTTGCTTCAATGTATTTAGGGGTGTGGTCCTGGTCAAGACAATCTCCTGAACTCCAAACTGAATGTCAGAATGGGAAAGAAAGGTGATTTAAGCAATTTTGAGCGTGGCATGGTTGTTGGTGCCAGACGGGCCGGTCTGAGTATTTCACAATCTGCTCAGTTACTGGAATTTTCACGCACAACGATTTCTAGGGTTTACAAAGAATGGTGTGAAAAGGGAAAACATCCAGTATTCAGCAGTCCTGTGGGCGAAAATGCCTTGTTGATGCTAGAGGTCAGAGGAGAATGGGCCGACTGATTCAAGCTGATAGAAGAGAAC…	TMIC01Cschi	TACACTCACCTGAAGGATTATTAGGAACACCTGTTCAATTTCTCCTTAATGCAATTATCTAATCAACCAATCACATGGCAGTTGCTTCAATGCATTTAGGGGTGTGGTCCTGGTCAAGACAATCTCCTGAACTCCAAACTGAATGTCAGAATGGGAAAGAAAGGTGATTTAAGCAATTTTGAGCGTGGCATGGTTGTTGGTGCCAGACGGGCCGGTCTGAGTATTTCACAATCTGCTCAGTTACTGGGATTTTCACGCACAACCATTTCTAGGGTTTACAAAGAATGGTGTGAAAAGGGAAAAACATCCAGTATGCGGCAGTCCTGTGGGCGAAAATGCCTTGTTGATGCTAGAGGTCAGAGGAGAATGGGCCGACTGATTCAAGCTGATAGAAGAGCA…
		Gobiiformes	Periophthalmus magnuspinnatus	1222	379	219	46	29/29	96.55	CACTC/CACTC	TA/TA	gb|JACL01006704.1|:9124-10345	TMIC01Rpema	TACACTCACCTAAAGGATTATTAGGAACACCTGTTCAATTTCTCCTTAATGCAATTATCTAATCAACCAATCACATGGCAGTTGCTTCAATGCATTTCGGGGTGTGGTCCTGGTCAAGACAATCTCCTGAGCTCCAAACTGAATGTCAGAATGGGAAAGAAAGGTGATTTAAGCAATTTTGAGCGTGGCATGGTTGTTGGTGCCAGACGGGCCGGTCTGAGTATTTCACAATCTGCTCAGTTACTGGGATTTTCACGCACAACCATTTCTAGGGTTTACAAAGAATGGTGTGAAAAGGGAAAAACATCCAGTATGCGGCAGTCCTGTGGGCGAAAATGCCTTGTTGATGCTAGAGGTCAGAGGAGAATGGGCCAAGTGATTCAAGCTGATAGAAGAGCA…	TMIC01Cpema	TACACTCACCTAAAGGATTATTAGGAACACCTGTTCAATTTCTCCTTAATGCAATTATCTAATCAACCAATCACATGGCAGTTGCTTCAATGCATTTAGGGGTGTGGTCCTGGTCAAGACAATCTCCTGAACTCCAAACTGAATGTCAGAATGGGAAAGAAAGGTGATTTAAGCAATTTTGAGCGTGGCATGGTTGTTGGTGCCAGACGGGCCGGTCTGAGTATTTCACAATCTGCTCAGTTACTGGGATTTTCACGCACAACCATTTCTAGGGTTTACAAAGAATGGTGTGAAAAGGGAAAAACATCCAGTATGCGGCAGTCCTGTGGGCGAAAATGCCTTGTTGATGCTAGAGGTCAGAGGAGAATGGGCCGAGTGATTCAAGCTGATAGAAGAGCA…
		Holocentriformes	Myripristis jacobus	1225	169	51	3	29/29	100	CACTC/CACTC	TA/TA	emb|OMLB01000612.1|:24849-26073	TMIC01Rmyja	TACACTCACCTAAAGGATTATTAGGAACACCATACTAATACCGTGTTTGATCCCCTTTCACCTTCAGAGCTGCCTTAATTCTTCGTGGCATTGATTCAGCAAGGTGCTGGAAGCATTCTTTAGAAATGTTGACCCATATTGATAGGATAGCATCTTGCAGTTGATGGAGATTTGTGGGATGCACATCCAGGGCATGAAGCTCCCGTTCCACCACATCCCAAAGATGTTCTATTGGGTTGAGATCTGATGACTGTGGGGGCCATTTTAGTATAGTGAAGTCATTGTCATGTTCAAGAAACCAATTTGAAATGATTCGAGCTTTGTGACATGGTGCATTATCCTGCTGGAAGTAGCCATCAGAGGATGGGTACATAGTGGTCATAAAGGGATAGACATGGT…	TMIC01Cmyja	TACACTCACCTAAAGGATTATTAGGAACACCTGTTAAATTTCTCGGTAATGCAATTATCTAATCAACCAATCACATGGCAGCTGCTTCAATGCATTTAGGGGTGTGGTCCTGGTCAAGACAATCTCCTGAACTCCAAACTGAATGTCAGAATGGGAAAGAAAGGTGATCTAAGCAACTTTGAGCGTGGCATGGTTGTTGGTGCCAGACGGGCTGGTCTGAGTATTTCACAATCTGCTCAGTTACTGGGATTTTCACGCACAACCATTTCTAGGGTTTACAAAGAATGGTCTGAAAAAGGAAAAACATCCAGTATGCGGCAGTCCTGTGGGCGAAAATGCCTTGTTGATGCTAGAGGTCAGAGGAGAATGGGCCGACTGATTCAAGCTGATAGACGATCA…
		Holocentriformes	Holocentrus rufus	1208	162	1	0	30/30	93.33	TACTC/CACTC	TA/TA	emb|OMLF01000907.1|:6931-8138	TMIC01Rhoru	TACACTCACTGGCCACTTTATTAGGTATACCTTGCTAGTACTAGGTTGGACCCCCTTTTGCCTTTAGAACTGCTTTAATTCTTCATTGCATACTTTCAGCAAGGTGTTGGAAACATTACTCAGAGATTTTGGTCCATATTAACACGATAGCATCATGCAGTTGCTGCAGATTTTTCAGCTGCACATCCATGATGCGAATCTCCCATTCCACCACATGCCAAAGGTGCTCTATTGGATTGAGATCTGGTGACTGTGGAGGCCACTCGAGTATAGTGAACTCATTGTCATGTTCAAGAAACCAGTTTGAGATGATTGAGCTTTGTGGCATGGTGCATTATCCTGCTGGAAGTAGAGAAGAATATGGATACACTGTGGTCATAAAGGGATGGACATGGTCAG…
		Holocentriformes	Neoniphon sammara	1223	129	1	0	30/30	93.33	CACTC/CACTC	TA/TA	emb|OMKZ01047458.1|:7864-9086	TMIC01Rnesa	TACACTCATTGGCCACTTTATTAGGTGCACCTTGCTAGTACCAGGTTGGACCCCCTTTTGCCTTCAGAACTGCCTTCATTCTTCATAGCATACTTTCAACAAGGTGTTGGAAACATTCCTCAGAGATTTTGGTCCATATTGACATGATAGCATCACGCAGTTGCTGCAGATTTGTCAGCTGCACATCCGTGATGCGAATCTCCCATTCCACCACATTCCAAAGGTGCTCTATTGGATTGAGATCGGGTGACTGTGGAGGCCACTGGAGTACAGAACTCATTGTCATGTTCAAGAAACCAGTTTGAGTTGATTTGAGCTTTGTGACATGGTGCATTATCCTGCCGGAAGTAGCCATCAGAAGATGGGTACACTGTGGTCATAAAGGGATGGACATGGTCA…
		Lampriformes	Lampris guttatus		169	1				CACTC	TA
		Lophiiformes	Antennarius striatus		229	3				CACTC	TA
		Ophidiiformes	Carapus acus		169	1				CACTC	TA
		Osmeriformes	Osmerus eperlanus	1196	116/159	1	0	30/30	93.33	TACTC/CACTC	TA/TA	emb|OMKJ01063546.1|:488-1687	TMIC01Rosep	TATACTCACTGGCCACTTTATTAGGTACGCCTGTTCAATTGCTTGTTAACACAAATAGCTAATCAGCCAATCACATGGCAGCAACTCAAAGCATTTAGGCATGTAGACGTGTTCAAGACAACTAGCTGAAGTTCAAACTGAGCATCAGAATGGGGAAGAAAAGGGATTTAAGTGACTGTGAACTTGGAATGGTTGTTGGTGCCAGACAGGCTGGTCTATTTCAGAAACTGCTGATCTACTGGAATTGTCACGCACAACCACCTCTAGGGTTTACAGAGAATGGTCCGAAAAAGAGAAAATATCCAGTGAGCGGCGGTTGTGTGGATGAAAATGCCTTGTTGATGTCAGAGGAGAATGGGCAGACTGGTTGAAGATGATAGAAAGGCGAAAGTAACTCAA…
		Osteoglossiformes	Paramormyrops kingsleyae	1225	346	547	224	29/29	100	CACTC/CACTC	TA/TA	gb|PGUA01000020.1|:2011155-2012379	TMIC01Rpaki	TACACTCACCTAAAGGATTATTAGGAACACCATACTAATACGGTGTTTGACCCCCTTTCGCCTTCAGAACTGCCTTAATTCTACGTGGCATTGATTCAACAAGGTGCTGAAAGCATTCTTTAGAAATGTTGGCCCATATTGATAGGATAGCATCTTGCATTTGATGGAGATTTGTGGGATGCACATCCAGGGCACGAAGCTCCCGTTCCACCACATCCCAAAGATGCTCTATTGGGTTGAGATCTGGTGACTGTGGGGGCCATTGTAGTACAGTGAACTCATTGTCATGTTCAAGAAACCAATTTGAAATGATTCGAGCTTTGTGACATGGTGCATTATCCTGCTGGAAGTAGCCATCAGAGGATGGGTACATGGTGGTCATAAAGGGATGGACATGGT…	TMIC01Cpaki	TACACTCACCTAAAGGATTATTAGGAACACCTGTTCAATTTCTCATTAATGCAATTATCTAATCAACCAATCACATGGCAGTTGCTTCAATGCATTTAGGGGTGTGGTCCTGGTCAAGACAATCTCCTGAACTCCAAACTGAATGTCAGAATGGGAAAGAAAGGTGATTTAAGCAATTTTGAGCGTGGCATGGTTGTTGGTGCCAGACGGGCCGGTCTGAGTATTTCACAATCTGCTCAGTTACTGGGATTTTCACGCACAACCATTTCTAGGGTTTACAAAGAATGGTGTGCAAAGGGAAAAACATCCAGTATGCGGCAGTCCTGTGGGCGAAAATGCCTTGTTGATGCTAGAGGTCAGAGGAGAATGGGCCGACTGATTCAAGCTGATAGAAGAGCA…
		Osteoglossiformes	Scleropages formosus	1224	251	289	0	30/30	100	CACTC/CACTC	TA/TA	gb|LGSG01027900.1|:2155-3378	TMIC01Rscfo	TACACTCACCGGCCACTTTATTAGGTACACCTTGCTAATACCAGGCTGGACCCCCTATTGCCCTCAGAACTGCCTTAATTCTTTTTGGCATAGATTCAACAAGGTGCTGGAAACATTCCTCAGAGATTTTGGTCCATATTGACATGATAGCATCACGCAGTTGCTGCAGATTTGTCGGTTGCACATCCATGATTTGAATCTCACGTTCCACCACATCCCAAAGGTGCTCTATTGGATTGAGATCGGGTGACTGTGGAGGCCATTTGAGTATAGTGAACTCATTGTCATCTTCAAGAAACCAGTTTGAGATGGTTTGAGCTTTGTGACATGGTGTATTATCCTGCTGGAAGTAGCCATCAGAAGATGGGTACACTGTGGTCATAAAGGGATGGACATGGT…	TMIC01Cscfo	TACACTCACCGGCCACTTTATTAGGTACACCTGTTCAACTGCTCGTTAACGCAAATATCTAATCAGCCAAATCACATGGCAGCATCTCAATGCATTTAGGCATGTAGACATGGTCAAGACGATCTGCTGAAGTTCAAACTGAGCATCAGAATGGGGAAGAAAGGTGATTTAAGTGACTTTGAACGTGGCATGGTTGTTGGTGCCAGACGGGCTGGTCTGAGTATTTCAGAAACTGCTGATCTACTGGGATTTTTCACGCACAACCATCTCTAGGGTTTACAGAGAATGGTCAGAAAAAGAGAAAATATCCAGTGAGCGGCAGTTCTGTGGGCGAAAATGCCTTGTTGATGCCAGAGGTCAGAGGAGAATGGCCAGACTGGTTCGAGCTGATAGAAAGGC…
		Osteoglossiformes	Arapaima gigas		114/195	1				CACTG	TA
		Perciformes	Pungitius pungitius	1224	346	14	11	29/29	96.55	CACTC/CACTC	TA/TA	gb|MKKR01007162.1|:57033-58260	TMIC01Rpupu	TACACTCACCGGCCACTTTATTAGGTACCCCATGCTAGTAACGGGTTGGACCCCCTTTTGCCTTCAGAACTGCCTCAATTCTTCGTGGCATAGATTCAACAAGGTGCTGGAAGCATTCCTCAGGGAGTTTGGTCCATATTGACATGATGGCATCACACAGTTGCCGCAGATTTGTCGGCTGCACATCCATGATGCGAATCTCCCGTTCCACCACATCCCAAAGATGCTCTATTGGATTGAGATCTGGTGATTGTGGAGGCCATTTGAGTACAGCGAACTCATTGTCATGTTCAAGAAACCAGTCTGAGATGATTCCAGCTTTATGACATGGCGCATTATCCTGCTGAAAGTAGCCATCAGAAGTTGGGTACATTGTGGTCATAAAGGGATGGACATGGT…	TMIC01Cpupu	TACACTCACCGGCCACTTTATTAGGTACACCTGTCCAACTGCTCGTTAACACTTAATTTCTAAGCAGCCAATCACATGGCGGCAACTTCAGTGCATTTAGGCATGTAGACATTGTCAAGACAATCTCCTGCAGTTCAAACCGAGCATCAGTATGGGGAAGAAAGGTGATTTGAGTGACTTTGAACGTGGCATGATTGTTGGTGCCAGAAGGGCTGGTCTGAGTATTTCAGAAACTGCTAATCTACTGGGATTTTCACGCACAACCATCTCTAGGGTTTACAGAGAATGGTCCGAAAAAGAAAAAACATCCAGTGAGCGGCAGTTCTGTGGGCGGAAATGCCTTGTTGATGCCAGAGGTCAGAGGAGAATGGCCAGACTGGTTCGAGCTGATAGAAGGGC…
		Perciformes	Chromis chromis	1106	183	21	0	28/28	92.86	CACTC/CACTA		emb|OMNN01099489.1|:3633-4738	TMIC01Rchch	CACTAACCAGTCACTTTATTAGGTACACCTGTTCATTTGCTGGTTAACACAAATGTTAACCAGCAACTCAATGCATGTAGGCATGTAGACGTGGTCAAGAGTATTTCAGAAACTGCTGATCTACTGGGATTTTCACCACAACCATCTCTAGGGTTTACAGAGAATGGTCCGAAAAAGACAAAATATCCAGTGAGCGGCAGTTGTGTGGACGAAAATGCCTTGTTGATGTGAGAGGTCAGAGGAGAATGGGCAGACTGGTTCGAGATTATAGAAAGGCAACAGTAACTCAAATAACCACTTGTTACAACCAAGGAATGCAGAATACCATCTCTGAACGCACAACACGTCGAACCTTGAAGAAGATGGGCTACAGCAGCAGAAGACCACACCGGGTGCCAC…	TMIC01Cchch	CGTGGTCTGAGTATTTCAGAAACTGCTGATCTACTGGGATTTTCACGCACAACCATCTCTAGGGTTTACAGAGAATGGTCCGAAAAAGAGAAAATATCCAGTGAGCGGCAGTTGTGTGGACGAAAATGCCTTGTTGATGTGAGAGGTCAGAGGAGAATGGGCAGACTGGTTGGAGATGATAGAAAGGCAACAGTAACTCAAATAACCACTGGTTACAACCAAGGAATGCAGAATACCATCTCTGAACGCACAACACGTCCAACCTTGAAGAAGATGGGCTACAGCAGCAGAAGACCACACCGGGTGCCACTCCTGTCAGCTAAGAACAGGAAACTGAGGCTACAATTCACACAGGCTCACCAAAATTGGACAATAGAAGATTGGAAAAACGTTGCCTGG…
		Perciformes	Gasterosteus aculeatus	1191	283	15	0	24/24	100	ACCTA/ACCTA	TC/TC	gb|AANH01006323.1|:123499-124689	TMIC01Rgaac	TCACCTAAAGGATTATTAGGAACACCTATTCAATTTCTCATTAATGCAATTATCTAATCAACCAATCACATGGCAGTTGCGTCAATGCATTTAGGGGTGTGGTCCTGGTCAAGACAATCTCCTGAACTCCAAACTGAATGTCTGAAAGGTGATTTAAGCGATTTTGAGCGTGGCATGGTTGTTGGTGCCAGACGGGCTGGTCTGAGTATTTCACAATCTGCTCACTTACTGGGATTTTCACGCATAACCATTTCTAGGGTTTACAAAGAATGGTGTGAAAAGGGAAAAACATCCAGTCCTGTGGGCGAAAATGCCTTGTGGTCTGCCTGGAGGTCAGAGGAGAACGGGCCGACTGATTCAAGCTGATAGAAGAGCAACTTTGGCTGAAATAACCACTCG…	TMIC01Cgaac	TCACCTAAAGGATTATTAGGAACACCTGTTCAATTTCTCATTAATGCAATTATCTAATCAACCAATCACATGGCAGTTGCTTCAATGCATTTAGGGGTGTGGTCCTGGTCAAGACAATCTCCTGAACTCCAAACTGAATGTCAGAATGGGAAAGAAAGGTGATTTAAGCAATTTTGAGCGTGGCATGGTTGTTGGTGCCAGACGGGCCGGTCTGAGTATTTCACAATCTGCTCAGTTACTGGGATTTTCACGCACAACCATTTCTAGGGTTTACAAAGAATGGTGTGAAAAGGGAAAAACATCCAGTATGCGGCAGTCCTGTGGGCGAAAATGCCTTGTTGATGCTAGAGGTCAGAGGAGAATGGGCCGACTGATTCAAGCTGATAGAAGAGCAACTTT…
		Perciformes	Larimichthys crocea	1169	328	3	1	30/30	96.67	CACTC/CACTC	TA/TA	gb|JRPU01008852.1|:52023-53191	TMIC01Rlacr	TACACTCACCGGCCACTTTATTAGGTACACCTTGCTAGTACCGGGTTGGACCTCCTTTTGCCTTCAGAACTGCCTTAATCCTTTGTGGCATAGATTCAACAAGGTACTGAAAACATTCCTCAGAGAGTTTGGTGGTCATGATAGCATCATGCAGTTGCTGCAGATTTATCGGCTGCACATCCATGATGCAAATCTCCCATTCGACCACATCCCAAAGGTGCTCTATTGGATTGAGATCTGGTGACTCTGGAGGCCATTTGAGTACAGTGAACTCATTGTCATGTTCAAGAAACCAGTCTGAGATGATTTGAGCTTTATGACATGTCGCGTTATCCTGCTGGAAGTAGCCATCAGAAGATGGGTACACTGTGGTCATAAAGGGATGGACATGGTCACAAC…
		Perciformes	Miichthys miiuy	1202	100/158	2	0	23/23	95.65	CACTC/CACTC	TA/TA	gb|JXSJ01000376.1|:20620-21825	TMIC01Rmimi	TACACTCACCAGCCACTTTATTAGGCACACCTGTCCAACTGTTCGTTAACGCAAATTTCTAATCAGCCAATCACATGGCAAAAACTCAATGCATTTAGGCATGTAGACGTGGTCAAGACGATCTGCTGCAGTTCAAACTGAGCATCAGAATGGGGAAGAAACGTGATTTAAGTGACTTTGAACGTGGCATGGTTGTTGGTGCCAGACGGGCTGGTCTGAGTATTTCAGAAACTGCTGATCTACTGGGATTTTCACGCACAACCATCTCTAGGGTTTAAAGAGAATGGTCCGAAAAAGAGAAAATATCCAGTGAGCGGCAGTTCTGTGGGCGAAAATGCCATGTTGATGCCAGAGGTCAGAGGAGAATGGCCAGACTGGTTCGAGCTGATAGAAAGGCAA…
		Perciformes	Perca fluviatilis	1221	346	402	7	29/29	96.55	CACTC/CACTC	TA/TA	gb|QFAT01000011.1|:7913175-7914399	TMIC01Rpefl	TACACTCACCTAAAGGATTATTAGGAACACCTGTAAGATTTCTCGTTAATGCAATTATCTAATCAACCACATGGCAGCTGCTTCAATGCATTTAGGGGTGTCGTCCAGGTCTAGACAATCTCCTGAACTCCAAACTGAATGTCAGAATGGGAAAGAAAGGTGATCTAAGCAACTTTGAACGTGGCATGGTTGTTGGTGCCAGACGGGCTGCTCTGAGTATTTCCCAATCTGCTCAGTTACTGGGATTTTCACGCCCAACCATTTCTAGGGTTTACAAAGAATGGTCTGAAAAAGAAAAATCATCCAGTATGCGGCAGACCTCTGGGCGAAAATGCCTTGTTGATGCTAGAGGTCAAAGGAGAATGGGCCGGCTGATTCCAGCTGATAGAAGACCAACTT…	TMIC01Cpefl	TACACTCACCTAAAAGATTATTAGGAACACCTGTAAGATTTCTCGTTAATGCAATTATCTAATCAACCAATCACATGGCAGCTGCTTCAATGCATTTAGGGGTGTGGTCCAGGTCTAGACAATCTCCTGAACTCCAAACTGAATGTCAGAATGGGAAAGAAAGGTGATCTAAGCAACTTTGAGCGTGGCATGGTTGTTGGTGCCAGACGGGCTGGTCTGAGTATTTCACAATCTGCTCAGTTACTGGGATTTTCACGCACAACCATTTCTAGGGTTTACAAAGAATGGTCTGAAAAAGGAAAAACATCCAGTATGCTGCAGTCCTGGGGGGCGAAAATGCCTTGTTGATGCTAGAGGTCAGAGGAGAATGGGCCGACTGATTCCAGCTGATAGAAGATC…
		Perciformes	Sebastes aleutianus	1224	330	1	1	30/30	93.33	CACTC/CACTC	TA/CA	gb|LHVS01010244.1|:3273-4496	TMIC01Rseal	TACACTCACCGGCCACTTTATTAGGCACASCTGTTCAATTGCTTGTTAACATAAATAGCTAATCAGTCAATCACATGGCAGCAACTCAATGCATTTAGGCATCTAGACGTGGTGAAGACGACTTGCTGAAGTTCAAACCGAGCATCAGAATGGGGAAGAAAGGGGATTTAAGTGACTTTGAACGTGGCATGGTTGTTGGTGCCAGACGGGCTGGTCTGAGTATTTCAAAAACTGCTGATCTACTGGGATTTTCACGCACAACCATCTCTAGGGTTTACAGAGAATGGTCCGAACAAGAGAACATATCCAGTGAGCGGCAGTTGTGTGGACGGAAATGCTTTTTTGATGTCAGAGGTCAGAGGAGAATGGGCAGAGTGGTTCGAGATGATAGAAAGGCAA…
		Perciformes	Sebastes nigrocinctus	1467	236	1	0	30/30	93.33	CACTC/CACTC	TA/TA	gb|AUPR02056279.1|:3267-4733	TMIC01Rseni	TACACTCACCGGCCACTTTATTAGGCACAGCTGTTCAATTGCTTGTTAACATATATCTGTCTCTTATACACATCTAGATGTGTATAAGAGACAGCATTAATCCATAAGCAGGCTGTTACAGCCATAGCATATCCAATAAAAATTGCATCAGTGCTGCCAGCGGTTCCATTCCAAGCATTTAATGTCTGTCTCTTATACACATCTAGGTGAGTATAAGATTTCGGTTTGCTAGGCGTAATATACACTCACCGGCCACTTTATTAGGCACAGCTGTTCAATTGCTTGTTAACATAAATAGCTAATCAGCCAATCACATGGCAGCAACTCAATGCATTTAGGCATCTAGACGTGGTGAAGACGACTTGCTGAAGTTCAAACCGAGCATCAGAATGGGGAAGA…
		Perciformes	Stegastes partitus	1217	356	62	3	30/30	100	CACTC/CACTC	TA/TA	gb|JMKM01040616.1|:463-1679	TMIC01Rstpa	TACACTCACCAGCCACTTTATTAGGTACACCTGTCCAACTGCTCGTTAACGCAAATTTCTAATCAGCCAGTCACATGGCAGCAACTCAATGCATTTAGGCATGCAGACATGGTCAACACGATCTCCTGCAGTTCAAACTGAACATCAGAATGGGGAAGAAAAGTGATTTAAGGGACTTTGAATGTGGCATGGTTGTTGGTGCCAGACGGGCTGGTCTGAGTATTTCAGAAACTGCTGATCTACTGGGATTTTCACGCACAACCATCTCTAGGGTTTACAGAAAATGGTCCGAAAAAGAGAAAATATCCAGTGAGTGGCAGTTCTGTAGGCATAAATGCCTTGTTGATGCCAGAGGTCAGAGGAGAATGGCCAGACTGGTTCGTGCTGATAGAAAGGCAA…	TMIC01Cstpa	TACACTCACCGGCCACTTTATTAGGTACACCTGTCCAACTGCTCGTTAACGCAAATTTCTAATCAGCCAATCACATGGCAGCAACTCAATGCATTTAGGCATGTAGACATGGTCAAGACGATCTGCTGCAGTTCAAACTGAGCATCAGAATGGGGAAGAAAGGTGATTTAAGTGACTTTGAACGTGGCATGGTTGTTGGTGCCAGACGGGCTGGTCTGAGTATTTCAGAAACTGCTGATCTACTGGGATTTTCACGCACAACCATCTCTAGGGTTTACAGAGAATGGTCCGAAAAAGAGAAAATATCCAGTGAGCGGCAGTTCTGTGGGCGCAAATGCCTTGTTGATGCCAGAGGTCAGAGGAGAATGGCCAGACTGGTTCGAGCTGATAGAAAGGCAA…
		Perciformes	Acanthochromis polyacanthus		145/107	1				CACTC	TA
		Perciformes	Amphiprion ocellaris	1211		1	0	32/32	87.5	CACTC/CACTC	TA/TG	gb|NXFZ01000357.1|:60341-61551	TMIC01Ramoc	TACACTCACTGGCCACTGTATTTGGTACACCTTGCTAGTAAAAGGTTGGACCCCCTTTTGCCTTCAGAATTGCATTAATTCTTTTTGGCATACTTTCAACAAGGTATTAGAAACATTCCTCAGAGATTCTGGTCCATATTGACATGATAGCATCACACAGTTGCTGCATATTTGTCGGCTGCACATCCATGATGCCAATCTCCAATTCCACCACATCCCAAAGGTGCTCTATTGGATTGACATCTGGTGACGATGGGGGCCATTGGAGTACAGCGAACTCATTGTCATGTTCAAGAAACCAGTTTGAGATGATTTGAGCTTTGTGACATGGTGCATTATCCTGCTGGAAGTAGCCATCAGAAGATGGGTACACTGTGGTCATAAAGGGTTAGACATGGT…
		Perciformes	Amphiprion percula	1214	127	5	0	32/32	84.38	CACTC/CACTC	TA/TG	gb|PYAM01000010.1|:12700877-12702090	TMIC01Rampe	TACACTCACTGGCCACTGTATTTGGTCCACCTTGCTAGTAAAAGGTTGGACCCCCTTTTGCCTTCAGAATTGCATTAATTCTTTTTGGCATACTTTCAACAAGGTATTAGAAACATTCCTCAGAGATTTTGGTCCATGTTGACATGATAGCATCACACAGTTGCTGCATATTTGTCGGCTGCACATCCATGATGCCAATCTCCAATTCCACCACATCCCAAAGGTGCTCTATTGGATTGACATCTGGTGACGATGGGGGCCATTGGAGTACAGCGAACTCATTGTCATGTTCAAGAAACCTGTGATTTGAGATGATTTGAGCTCTGTGACATGGTGCATTATCCTGCTGGAACAAGTCATCAGAAGATGGGTACACTGTGGTTATAAAGGGTTAGACAT…
		Perciformes	Anoplopoma fimbria			1				CACTC	TA
		Perciformes	Chaenocephalus aceratus			2				CACTC	TA
		Perciformes	Dicentrarchus labrax		140/126	1				CACTC	AA
		Perciformes	Lates calcarifer			5				CACTC	TA
		Perciformes	Morone saxatilis	1171	203	1	0	30/30	96.67	CACTC/CACTC	CA/CA	gb|JTCL01013333.1|:10847-12017	TMIC01Rmosa	TACACTCACCGGCCACTTTATTAGGTACACCTGTCCAACTGCTCGTTAACACTTAATTTCTAATCAGCCAATCACATGGCGGCAACTCAGTGCATTTAGGCATGCAGACATGGTCAAGACAATCTCCTGCAGTTCAAACCGAGCATCAGTCTGGGGAAGAAAGGTGATTTGAGTGACTTTGAACGTGGCATGGTTGTTGGTGCCAGAAGGGCTGGTCTGAGTATTTCAGAAACTGCTGATCTACTGGGATTTTCACGCACAACCATCTCTAGGGTTTACAGAGAATGGTCCGAAAAAGAAAAAATATCCAGTGAGCGGCAGTTCTGTGGGCGGAAATGCCTTGTTGATGCCAGAGGTCAGAGGAGAATGGCCAGACTGGTTCGAGCTGATAGAAAGGCA…
		Perciformes	Myoxocephalus scorpius		272	1				CACTC	TA
		Perciformes	Notothenia coriiceps	1166		1	0	30/30	89.66	CACTC/CACTC	TA/TA	gb|AZAD01048189.1|:17675-18840	TMIC01Rnoco	TACACTCACCGGCCACTTTATTAGGTACACCTTGCAAGTACCAGGTTGGACCCCCTTTTGCCTTAATAATGCCTTAATTCTTCTTGGCATAGACTCACCTAGGTGCTGGAAACACTCCTCAGAGATTTTGATCCATATTGACATGATAGCATCACGCAGTTGCTGCAGATTTATCGGCTGCGCATCCATGATGCGAATCTCTCGTTCCACCACATCGCAAAGGTGCTCTATAAGATGTAGATCTGGTGACTATGGAGGCCATTTGAGTTCAGTGAACTCACTGTCATGTTCAAGAAACCAGTTGGAGCTGATTTGAGCTTTATGACATGGTGCGTTATCCTGCTGGAAGTGGCCATCAGAATATGGGTACACTGTGGTCATAAAGGGATGGACAATGCT…
		Perciformes	Pseudochromis fuscus		333	1				CACTC	TA
		Perciformes	Sebastes norvegicus	1131	236	1	0	32/32	96.87	CACTC/CACTC	TA/TA	emb|OMLK01072286.1|:62626-63756	TMIC01Rseno	TACACTCACCGGCCACTTTATTAGGTACACCTTGCTAGGACCGGGTTGGACCCCCTTTTGCCTTCAGAACTGCCTTAATTCTTCTTAGCATAGATTCAACAAGGTGTTGGAAACATTCCTCAGAGATTTTGGTCCATATTGACATGATTTGTCGGCTGCACATCCATGATGCGAATCTCCCGTTCCACCACATCCCAAAGGTGCTCTATTGGATTGAGATCTGGTGACCCTGGAGGCCATTGGAGTACAGTGAACTCATTGTCATGTTCAAGAAACCAATTTGAGATGATTTGAGCTTTGTGACACTACAATACTCGGGTAGGCCGTGGCGTTTAAACGATGCTCAATTGGTACTAAGGGGCCCAAAGAGTGCCAAGAAAATATCCCCCACACCATTAA…
		Perciformes	Sebastes rubrivinctus			1				CACTC	TA
		Perciformes	Sebastes steindachneri		130	1
		Percopsiformes	Typhlichthys subterraneus		254	1				CACTC	TA
		Pleuronectiformes	Cynoglossus semilaevis	1225	333	3	3	29/29	100	TACTG/CACTG	TA/TA	gb|AGRG01028729.1|:2800-4028	TMIC01Rcyse	TACACTCACCGGCCACTTTATTAGGTACACCTGTCCAACTGCTCGTTAACACTTAATTTCTAATCAGCCAATCACATGGCGGCAACTCAGTGCATTTAGGCATGCAGACATGGTCAAGACAATCTCCTGCAGTTCAAACCGAGCATCAGTCTGGGGAAGAAAGGTGATTTGAGTGACTTTGAACGTGGCATGGTTGTTGGTGCCAGAAGGGCTGGTCTGAGTATTTCAGAAACTGCTGATCTACTGGGATTTTCACGCACAACCATCTCTAGGGTTTACAGAGAATGGTCCGAAAAAGAAAAAATATCCAGTGAGCGGCAGTTCTGTGGGCGGAAATGCCTTGTTGATGCCAGAGGTCAGAGGAGAATGGCCAGACTGGTTCGAGCTGATAGAAAGGCA…
		Polymixiiformes	Polymixia japonica		178/155	1
		Salmoniformes	Salmo salar		133	1
		Salmoniformes	Salvelinus alpinus	1266	115	2	0	30/30	93.33	TACTG/CACTG	TA/TA	gb|PPUY01000035.1|:1847249-1848514	TMIC01Rsaal	TATACTGAGTGTACAAAACATTAGGAACACCTGCTCTTTCCATGACATAGACTGACCAGGTCAATCCATATGAAAACTATGGTCCCTTATTGATGTCACCTGTTAAATCCACTTCTATKAGTATAGACGAAAGGGAGGAGTCAGTTTAAATAAGGATTTTTAAGCCTTGAGACAATTGAGACATGGATTGTGTATGTGTGCCATTCAGAGTGTGACTGGGCAAGACAAAAGATTGAAGTGCCTTTGAACGTGGTATGGTAGTAGGTGCCAGGCGCACCTGTTTGAGTGGGTCAAGAACTGCAATGCTGCTGGGTTTTTCACATTCAACAGTTTCCTGTGTGTAACAAGAATGGTCCACCACTCAAACGACATCCAGCGAATGGCAGGTTATTGGTCGAA…
		Scombriformes	Thunnus albacares		106	1				CACTC	TA
		Scombriformes	Thunnus orientalis	1180	136	1	0	19/19	78.95	CACTC/CATGC	TA/TA	dbj|BADN01022174.1|:542-1721	TMIC01Rthor	TACATGCACCGGCCACTTTATATTACTGGGTTAAGCCCCCTTTTGCCTTCAGAACTGCCTTAATTCTTTGTGGCGTAGATTCAACAAGGTGTTGAAAACCTTCCTCAGAGACTTTGGCCTATAATGACATGATAGAATCACACAGTTGCTGCAGATATGTCGGCTGCACATCCATGATGAGAATCTTCCGTTCCACCACATCCCAAAGGTGCTCTATTGGATTGAGATTTGGTGACTGAGGAGGCCATTTGAGTACAGTGAACTCATTGTCATGTTCAAGAAACCAGTTTGAGATGATTTGAGATTTGTGACATGGTGACTTATCCTGCTGGAAGTAGCCATTAGAAGATGGGTACACTGAGGTCATAAAGGGATGGACATGGTCAGCAATAATACTCA…
		Semionotiformes	Lepisosteus oculatus		114	1				CACTC	TG
		Siluriformes	Ageneiosus marmoratus			1		28/28	78.57	CTCAT/CTCAC	TA/GA	gb|QQRV01002204.1|:60699-62634	TMIC01Ragma	GACTCACCAGCCACTTTATTAGGTACACCTTGTCTTCAAAACTGCTTTAATTCTTCATGGCATAGATTCATCAAGGTGCTGGAAACATTCCTCAGAGATTTACATCCAGATCGACATGCCAGCGTCATGCACTTGCTGCGGATTCGTCGGCTCCTCTTTCATGATGTGAATCTCCTGGTCCACTACATCCTAAAGGTGATCTATCRGATTGAGATCTGGTGATTATGGAGTCCATATGAGTACAGTGAMCTCACTGTCATGTTCCAGAAACCAGTCTGAGATAATTTAAGCTTTGTGACATGATATCTTATCCTGTTAGAAGTAGCCCTATGAAGAAAGGTACACTGTGGTCATAAAGGGATGGAYATGGTCAGCAACAATGTTCAAGTAGGCTGTAGC…
		Siluriformes	Ictalurus punctatus			1				CAGTC	TA
		Spariformes	Pagrus major	1177	141	1	0	30/30	90	CACTC/AACAT	TA/CA	dbj|BDUH01020428.1|:23948-25124	TMIC01Rpama	CAAACATACTGGCCACTTTATTAGGTACACCTTGCTAGTACCGGGTTGGACCACGTTTTGCCTGCAGAACTGCCTTAATTCTTCGTGGCATACTTTCAACAAGGTGTTGGAAACATTCCTCAGATTTTGGCCCATATTGACATGATAGCATCACACAGTTGCTGCAGATTTGTCGGCTGCACACCCATGATGCAAATCTCCCGTTCCACCACATACCAAAGGTGCTCTATTGGCTTGAGATCTGGTGACTGTGGAGGCCATTGGAGTACAGGGAACTCATTTTCATGTTCAAGAAACCAGTTTGAGATGATTTGAGCTTTGTGACATGGTGCATTATCCTGCTGAAAGTAGCCATCAGAAGATCTGTACACTGTGGTCATAAAGGGATGGACATGGTCA…
		Spariformes	Sparus aurata		274	2				CACTC	TA
		Spariformes	Spondyliosoma cantharus		368	1
		Stomiiformes	Borostomias antarcticus		100	1				TGCTC	TA
		Stylephoriformes	Stylephorus chordatus	1212	150	1	0	27/26	81.48	CACTC/CAATC	TA/TA	emb|OMPB01046693.1|:1055-2266	TMIC01Rstch	TACACTCACCGGCCACTTTATTAGGTACACCTGTTCAACTGCTCGTTAATGTCAAATCAGCCTGAAATCACGTGGCAGCAACTCAATGCATTTAGGCATGTAGACATGGCCAGGAAAGGTGTTTGAAGTGCCTCTGAACATGGCATGGTTGTTGGTGCCAGACGGGCTGGTTTGAGTATTTCAGCATTTCAGTATTAACTGCTGATCTACAGTACTGGGATATTCACGCACAAACATCTCTAGGGTTTACAGAGAATGATCCACTAAACAGAAAATATCCAGTGAGCAGCAGTTCTCTGGGTGAAAAAAATGCCTTGTTGATGGCAGAGGTCAGAGGAGAATGACTGGTTCCAGCTGATAGAAATGTAACAGTAACTCAAATAACCACTGTCACAACCG…
		Synbranchiformes	Mastacembelus armatus	1171	120	1	0	30/30	93.33	CACTC/CACTC	TA/TA	emb|OOHQ01000039.1|:5510025-5511195	TMIC01Rmaar	TACACTCACTGGCCACTTTATTAGGCACACCTGTTCAGTTGCTTGTTAAAACAAATAGCTAATCAGCCAATCACATGGCAGCAACTCAACGCATTTAGGCATGTATATGTGGTCAAGATGACTTGCTGATATTCAAACAGAGCATCAAAATGGGAAAGAAAGGGGATTTTAGTGACTTTGAACATGGTATGGTTGTTGGTGCCAGATAGGCTGGTCTGAGTATTTCAGAAACTGCTGATCTACTGGGATTTTCACGCACAACCATCTCTAGGGTTTACACAGGAAAAGAGAAAATATCCAGTGATCTGCAGATGTGTGGACAAAAATGCCTTGTTGATTTCAGAATGAGAATGCACAGACTGGTTCAAGATGATAGAAAGGCAACAGTAACTTAAATAA…
		Synbranchiformes	Monopterus albus		382	1				CACGG	TA
		Syngnathiformes	Hippocampus comes	1214	330	15	4	24/24	91.67	ACTGG/ACCGG	TC/TC	gb|LVHJ01005341.1|:14693-15906	TMIC01Rhico	TCACCGGCCACTTTATTAGATACACCATGCTAGTAGCGGGTTGGACCTCCTTTTTCCTTCAGAACTGCCTCAATTCTTCATGGCATAGATTCAACAAGGTGCTGGAAGCATTCCTCAGAGAACTTGGTCCATATTGACATGATGGCATCACATAGTTGGCGCAGATTTGTCGGCTGCACATCCATAATGCGAATCTCCCGTTCCACCACATCCCAAAGATGCTCTATTGGATTGAGATCTGGTGACTGTGGAGGCCATTTGAGTACAGGGAACTCATTGTCATGTTCAAGAAACCAGTCTGAGATGATTCCAGCTTTATGACATGGCGCATTATCCTGCTGAAAGTAGCCATCAGAAGTTGGGTACATTGTGGTCATAAAGGGATGGACATGGTCAGCA…	TMIC01Chico	TCACCGGCCACTTTATTAGGTATACCTGTCCAACTGCTCGTTAACACTTATTTTCTAATCAGCCAATCACATGGCGGCAACTCAGTGCATTTAGGCATGTAGACATGGTCAAGACAATCTCCTGCAGTTCAAACCGAGCATCAGTATGGGGAAGAAAGGTGATTTGAGTGGCTTTGAACGTGGCATGGTTGTTGGTGCCAGAAGGGCTGGTCTGAGTATTTCAGAAACTGCTGATCTACTGGGATTTTCACGCACAACCATCTCTAGGGTTTACAGAGAATGGTCCGAAAAAGAAAAAAATATCCAGTGAGCGGCAGTTCTGTGGGCGGAAATGCCTTGTTGATGCCAGAGGTCAGAGGAGAATGGCCAGACTGGTTCGAGCTGATAGAAAGGCAACAG…
		Tetraodontiformes	Takifugu flavidus	1225	346	5	4	29/29	96.55	CACTC/CACTC	TA/TA	gb|AOOT01106934.1|:3-1227	TMIC02Rtafl	TACACTCACTGGCCACTTTATTAGGTACACCTGTCCAACTGCTGGTTAACACTTAATTTCTAATCAGCCAATCACATGGCGGCAACTCAGTGCATTTAGGCATGTAGACATGGTCAAGACAATCTCCTGCAGTTCAAACCGAGCATCAGTATGGGGAAGAAAGGTGATTTGAGTGACTTTGAACGTGGCATGGTTGTTGGTGCCAGAAGGGCTGGTCTGAGTATTTCAGAAACTGCTGATCTACTGGGATTTTCACGCACAACCATCTCTAGGGTTTACAGAGAATGGTCCGAAAAAGAAAAAATATCCAGTGAGCGGCAGTTCTGTGGGCGGAAATGCCTTGTTGATGCCAGAGGTCAGAGGAGAATGGCCAGACTGGTTCGAGCTGATAGAAAGGCA…
		Tetraodontiformes	Takifugu rubripes	1225	346	6	4	29/29	100	CACTC/CACTC	TA/TA	emb|CAAB02008316.1|:57688-58912	TMIC03Rtaru	TACACTCACCGGCCACTTTATTAGGTACACCATGCTAGTAACGGGTTGGACCCCCTTTTGCCTTCAGAACTGCCTCAATTCTTCGTGGCATAGATTCAACAAGGTGCTGGAAGCATTCCTCAGAGAGTTTGGTCCATACTGACATGATGGCATCACACAGTTGCCGCAGATTTGTCGGCTGCACATCCATGATGCGAATCTCCCGTTCCACCACATCCCAAAGATGCTCTATTGGATTGAGATCTGGTGACTGTGGAGGCCATTTGAGTACAGTGAACTCATTGTCATGTTCAAGAAACCAGTCTGAGATGATTCCAGCTTTATGACATGGCGCATTATCCTGCTGAAAGTAGCCATCAGAAGTTGGGTACATTGTGGTCATAAAGGCATGGACATGGT…
		Tetraodontiformes	Tetraodon nigroviridis	1225	346	11	3	29/29	100	CACTC/CACTC	TA/TA	emb|CAAE01014526.1|:226173-227401	TMIC04Rteni	TACACTCACCGGCCACTTTATTAGGTACACCATGCTAGTAACGGGTTGGACCCCCTTTTGCCTTCAGAACTGCCTCAATTCTTCGTGGCATAGATTCAACAAGGTGCTGGAAGCATTCCTCAGAGAGTTTGGTCCATATTGACATGATGGCATCACACAGTTGCCGCAGATTTGTCGGCTGCACATCCATGATGCGAATCTCCCGTTCCACCACATCCCAAACATGCTCTATTGGATTGAGATCTGGTGACTGTGGAGGCCATTTGAGTACAGTGAACTCATTGTCATGTTCAAGAAACCAGTCTGAGATGATTCCAGCTTTATGACATGGCGCATTATCCTGCTGAAAGTAGCCATCAGAAGTTGGGTACATTGTGGTCAGAAAGGGATGGACATGGT…	TMIC01Cteni	TACACTCACCGGCCACTTTATTAGGTACACCAGTCCAACTGCTCGTTAACACTTAATTTCTAATCAGCCAATCACATGGCGGCAACTCAGTGCATTTAGGCATGTAGACATGGTCAAGACAATCTCCTGCAGTTCAAACCGAGCATCAGTATGGGGAAGAAAGGTGATTTGAGTGACTTTGAACGTGGCATGGTTGTTGGTGCCAGAAGGGCTGGTCTGAGTATTTCAGAAACTGCTGATCTACTGGGATTTTCACGCACAACCATCTCTAGGGTTTACAGAGAATGGTCCGAAAAAGAAAAAATATCCAGTGAGCGGCAGTTCTGTGGGCGGAAATGCCTTGTTGATGCCAGAGGTCAGAGGAGAATGGCCAGACTGGTTCGAGCTGATAGAAAGGCA…
		Tetraodontiformes	Mola mola	1201	144	1	0			CACTC	TA
		Zeiformes	Cyttopsis rosea		237	2				CACAC	TA
		Zeiformes	Zeus faber		286	87
	Myxini	Myxiniformes	Eptatretus burgeri	1226	351	471	4	28/28	100	CACTG/CACTG	TA/TA	emb|FYBX02009579.1|:1800103-1801328	TMIC01Repbu	TACACTGATGAGCCAAAACATTATGACCACTGACGGGTGAAGTGAATAACATTGATTATCTTGTTACAATGGCACCTATCAAGGGGTGGGATATATTAGGCAGCAAGCGAACAGTCAGTTTTTGAAGTTGATGTGTTGGATGCAGGAGAAATGGGTAGGAGTAAAGACCTGAGCGACTTTGACAAGGGCCAAATTGTTATGGCCAGATTACTGGGTCAGAGCATCTCTGAAATGGCAAGGCTTGTGGGGTGCTCTCGGTCAGCAATGGTGAGTACCTACCGACAGTGGTCCAAGGAGGGACAAACCACAAACCTGCAACAGGGTGTTGGGCGCCCAAGGTTCATCGATGCCCAAGGGCAACGAAGGCTATCCCATCTGGTCCAAACCGACAGAGGGTCT…	TMIC01Cepbu	TACACTGATGAGCCAAAACATTATGACCACTGACAGGTGAAGTGAATAACATTGATTATCTTGTTACAATGGCACCTGTCAAGGGGTGGGATATATTAGGCAGCAAGTGAACAGTCAGTTCTTGAAGTTGATGTGTTGGATGCAGGAGAAATGGGCAGGAGTAAAGACCTGAGCGACTTTGACAAGGGCCAAATTGTTATGGCCAGACGACTGGGTCAGAGCATCTCTGAAACGGCAAGGCTTGTGGGGTGCTCCCGGTCAGCAGTGGTGAGTACCTACCGACAGTGGTCCGAGGAGGGACAAACCACAAACCGGCGACAGGGTGTTGGGCGCCCAAGGCTCATCGATGCGCGAGGGCAACGAAGGCTATCCCGTCTGGTCCGAACCGACAGAAGGTCT…
invertebrates	Insecta	Phasmatodea	Clitarchus hookeri	1223	346	3956	237	27/27	88.89	CAAAG/CACTG	TA/TA	gb|NQII01000542.1|:9040-10262	TMIC01Rclho	TACACTGAGGCGACAAAAGTCATGGGATACCTCCTAATATCGTGTCGGACCTCCTTTTGCCCCGCGAAGTGCAGCAACTCGACGTGGCATGGACTCAACAAGTCGTTGGAAGTCCCCGGCAGAAATATTGAGCCATGCTGCCTCTATAGACGTCCATAATTGCGAAAGTGTTGCCGGTGCAGGAGTTTGTGCACGAACTGACTTCTCGATTATGTCCCATAAATGTTCGGTGGGATTCATGTCGGGTGATCTTGGTGGCCAAATCATTCGCTGGAATTGTCCAGAATCTTCTTCAAACCAATCGCGAACAGTTGTGGCCCGGTGACATGGCGCATTGTCATCCATAAAAATTCCATCATTGTTTGGGTACATGAAGTCCATGAATGGCTGCAAGTGGTC…	TMIC01Cclho	TACAGAGGTGACAAAAGTCATGGGATAGCAATATGCAAATATACAGATGGCAGTAGTATCGCGTACAAAATGTATAAATGGGCAGTGCATTGGTTGGGCTTTCATTTGTAGTCAAGTGATTCATGTGAAAAGGTTTCTGACGTGATTATGGCCGCACGACGGGAATTAACAGACTTTGAACGCGGAATGGTAGTTGGAGCTAGACGCATGGGACATTCCATTTCGGAAATGGTTAGGGAATTCAACATTCCGAGATCCACAGTGTCAAGAGTGTGCCGAGAATACCTAATTTCAGGCATAACCTCCCACCATGGACAACGCAGTGGCCGACCGCCTGCACTTAATGACCGAGACCAACGACGTGTGCGCAGAATGGTCAGTGTTAACAGACAAGCAACA…
		Blattodea	Cryptotermes secundus	1217	366	136	15	25/25	92	CACTC/CACTG	TA/TA	gb|NEVH01020397.1|:20968-22184	TMIC01Rcrse	TACACTCAAGTGCCAAAAGTCATGGGACAGCAGTATATAAATTTATTTTTAAGTGGCGCCACCGTCCCTTGACGGCTTGGGAATGCCCAGAGCAGTATCAGTTGTGAGGTGTTCTCTCGTGAGTCAGGTTGAACACCTGCTCACGGCAAGCCGACGTGAATTATCGGAGTTTGAACGGGGCATGATAGTGGGTACCAGGCGGATGGGACATTCCATTTCCGAAGTTGTGCGATCATTCAACATTCCTCGATCCACAGTGTCACGTGTGTACCGGGAATACCTTGTGGAAGGCATTTCCACCCACCGTGGACAGCGCAGTGGACGACAACGGGTGCTTAACCATCGTGACCAGCAGCGTCTAGCTAGAATTGTCCGTGGTAACAGACAAGCGACACTGGC…	TMIC01Ccrse	TACACTCAAGTGCCAAAAGTCATGGGATAGCAGTATGTAAATTTATTTTTAAGTGGCGCCACCGTCCCTTGACGGCTTGGGAATGCCCAGAGCAGTATCAGTTGTGAGGTGTTCTCTCGTGAGTCAGGTTGAACACCGGCCAGTCTGCTCATGGCAAGCCGACGTGAATTATCGGAGTTTGAACGGGGCATGATAGTGGGTGCCAGGCGGATGGGACATTCCATTTCCGAAGTTGTGCGGTCATTCAACATTCCTCGATCCACGGTGTCACGTGTGTACCGGGAATACCTTGTGGAAGGCATTTCCACCCACCGTGGACAGCGCAGTGGCCGACCACGGGTGCTTAATGATCGTGACCAGCGGCGTCTAGCTAGAATTGTCCGTGGTAACAGACAAGCG…
		Archaeognatha	Machilis hrabei	1213	228	86	1	27/27	100	CACTG/CACTG	TA/TA	gb|QVQU01236228.1|:2088-3300	TMIC01Rmahr	TACACTGAGGTGACAAAAGTCATGGGATAGCAGTGGCAAAGACTTCAAGTGGTGATATTGTCGCGTGCAAACTATATAAATAGACAGATCGGTGTCATTACGATCAGTTGCTCTATCGTGAGTGTTACGGAAGGTCGTTTACTTTGATAATGGGTGTGCAACGAGAGTTATCAGATTTTGAACGTGAATGGTGTGTGGTGCGAGAAGGATGGGACATTCAATATCGGAGGTGGTTGCCGCATTCAGCATCCCTCGGTCTATGTTGTCAAGGGTCTACTGGGAGTATCAACTGGAGGGCATTACCTCCCACCACGGACAAGGCAGTGGTCGGCTACGCCTGCTCAATGAATGGGACCAACGGCGTCTGGGTAGGATGATAACCGCTAACAGACAAATCGT…	TMIC01Cmahr	TACACTGAGGTGACAAAAGTCATGGGATAGCAGTGGCAAAGACTTCAAGTGGCGATAGCATCGCGTGCAAACGATATAAATAGGCGGATCGGTGTCATTACGTTCAGTTGCTCTATCGTGAGTGTTACGGAAGGTCGTTTACTTTGATAATGGCTGTGCGACGAGAGTTATCGGATTTTGAACGTGGAATGGTGTGTGGCGCGAGAAGGATGGGACATTCAATATCGGAGGTGGTTGCCGCATTCAACATCCCTCGGTCTACGGTGTCAAGGGTCTACCGGGAGTATCAACTGGAGGGCATTACCTCCCACCACGGACAACGCAGTGGTCGGCCACGCCTGCTCAATGAACGGGACCAACGGCGTCTGGGTAGGATGATAACCGCTAACAGACAAATCG…
		Orthoptera	Xenocatantops brachycerus	1223	346	1	1	25/25	100	CACTG/CACTG	TA/TA	emb|OFSG01005323.1|:889-2111	TMIC01Rxebr	TACACTGAAGAGCCAAAGAAACTGGTATAGGCATGCGTATGCAAACACAGAGATATGTAAACACTCAGAGTACGGCGCTGCGGTCGGCAACGCCTATATAAGACAACAGGTGTCTGGCGCAGGCGTTAGATCGGTTACTGCTGCTACAATGGCAGGTTATCACGATTTAAGTGAGTTTGAACGTGGTGTTATAGTCGGCGCACGAGAGATGGGACACAGCATCTCCGAGGTAGCGATGAGGTGGGGATTTTCCCGTACGACCATTTCACGAGTGCACCGTGAATATCGGGAATCCGGTAAAACATCAAATCTCCGACATCGCTGCGGCCGGAAAAAGATCCTGCAAGAACGGGACCAACGACGACTGAAGAGAATCGTTCAACGTGACAGAAGTGCAAC…
	Arachnida	Araneae	Latrodectus hesperus	1224	353	17	14	27/27	100	CACAA/CACAG	TA/TA	gb|JJRX02026698.1|:38032-39255	TMIC01Rlahe	TACACAGTCCAGTCACATTAATGTGACCATCTGACAAAAGCCAGAATAACCACCTTTCGCAGAGCGGACTGCTGCGAGACGTGCAGGAAGAGAGTCACTTAGGTCCCTGAAGGTGTTCTCTGGGATGTTGAGCCATGCCGACTCTAATGCCGTGGCCAGCTGCGCTAGATTACGCGGTTGAGGATCCATGGCGCGAACAACTCGATCGAGATGGTCCCACAGATGTTCGATTGGGCTTAAGTCAGGTGAGTTTGCTGGCCAGGGGAGGACGGTAAACTCATCCTGGTGCTCTTCGAACCACGCACGTACACTGGCAGCTGTATGGCACCTCGCATTGTCCTGCTGGAAGATGCCATCATCCTGAGGAAAAACAATGCGCATGTAGGGGTGGACATGGTC…	TMIC01Clahe	TACACAGTCCAGTCACATTAATGTGACCACCACGTACTTTCCACGTCAGAGTTAAATAACCAATCACAGAAGGCAGGTGGCAGCACAGTGCAGTTGAGCGTATATAAAGGGTGTGTGAGGGCTTCGGAAAACATTTCAATCGTTGGCGTAATGCAGAAACGAAGCGATTTATCCGACGTCCAAAAGGGCATGATCATTGGCTTTCGGGCCAAGGGTGGAAGCATTTCCGAAACGGCTGAGTTTGTGAACTGTTCGCGTGCCGCCGTGGTAAAAGTGTACCGTGCATGGCAAAATGGGACTGTCCAAAATCAGCGACGTGGCAAATGTGGTGCACCACGGGCCATAGATGACAGAGGCGAACGACGGTTGCGGAGATGCGTTCGGGCAGATAGACGGGCT…
		Araneae	Parasteatoda tepidariorum	1220	346	62	3	25/25	100	CAGTC/CAGTC	TA/CA	gb|AOMJ02126401.1|:11986-13205	TMIC01Rpate	TACAGTCCAGTCACATTAATGTGACCACCTGTCAAAATCCAGAATAACCACCTTTGGCAGAGCGAACCGCTGCGAGACGTGCAGGAAGAGAGTCGAATAGGTTTCTGAAGGTGTTCACTAGGATGTTGAGCCATGCCGACTCCAGTGCCGTGGCCAGCTGCGCTAGATTACGCGGTTGAGGATCCATGGCGCGAACAACCCGATCGAGGTGGTCCCACAGATTCTCGACTGGGTTTAAATCCGGTGAGTTTGCTGGCCAGGGGAGTACGGTAAATTTATCCTGGTGCTCTTCGAACCACGCACATACACTGCGAGCTGTATGACACCTCGCATTGTCCTGCTGGTAGATGCCATCATTCTGAGGAAAAATCATTCGCATGTAGGGGTGGACATGGTCCG…	TMIC01Cpate	TACAGTCCAGTCACATTAATGTGACCACCTGTCAAAATCCAGAATAACCACCTTTGGCAGAGCGAACCGCTACGAGACGTGCAGGAAGAGAGTCAATTAGGTTTCTGAAGGTGTTCACTGGGATGTTGAGCCATGCCGACTCCAGTGCCGTGGCCAGCTGCGCTAGATTACGCGGTTGAGGATCCATGGCGCGAACAACCCGATCGAGGTGGTCCCACAGATTCTCGATTGGGTTTAAATCCGGTGAGTTTGCTGGCCAGGGGAGTACGGTAAATTCATCCTGGTGCTCTTCGAACCACGCACATGCACTGCGAGCTGTATGACACCTCGCATTGTCCTGGTGGTAGATGCCATCATTCTGAGGAAAAATCATTTGCATGTAGGGGTGGACATGGTCCG…
		Araneae	Stegodyphus mimosarum	1224	382			27/27	100	CACAG/CACAG	TA/TA	AZAQ01109900.1:9853-11076	TMIC01Rstmi	TACACAGTCCAGTCACATTAATGTGACCACCACGTGCTTTCCATGTCAGAGTTAAATAACCAATCACAGAAGGCAGGTGGCAGCACAGTGCAGTTGAGCGTATATAAAGGGTGTGTGAGGGCTTCAGAAAACATTTCAATCGTTGGCGTAATGCAGAAACGAAGCGATTTATCCGACTTCCAAAAGGGCATGATCATTGGCTTTCGGGCCAAGGGTGGAAGCATTTCCGAAACGGCTGAGTTTGTGAACTGTTCGCGTGCCGCCGTGGTAAAAGTGTACCGTGCATGGCAAAATGGGACTGTCCAAAATCAGCGACGTGGCAAATGTGGTGCACCACGGGCCATAGATGACAGAGGCGAACGACGGTTGCGGAGATGCGTTCGGGCAGATAGACGGGCT…
		Hymenoptera	Lasius niger		346	1
		Scorpiones	Centruroides sculpturatus	1211	120/119	1	0		96.88	CACAG/CACAG	TA/TA	gb|AXZI02022115.1|:14152-15362	TMIC01Rcesc	TACACAGTCCAGTCACATTAATGTGACCACCTCTTACTGTCGACATCAACATGAAATAACTAATCACAGGTGGAAGGTAGCAACACATTGTAGTGGAGGATATATAAAGGGTATCTGAGGAAAGTGAAACATATTGCAATCATTGTTGTAATGGATGTATGACGCGATTTATCCACTGTCCAAAAAGGCATGATCATTGGCTTCTGGACCAAGGGAGGAAGCATTTTTGAAATGGCTAATTTTGTAAACTGTTCGCGTGCCACAGTGGTAAAAGTATACCATGCATGGCAAAATGGCACTATCCAAAATTAGTGACGTGGCAAATGTGGTGCACCATGGGCCATAGACGACAGAGGTACACGACAGGCAAATAGACATGCAACAGTTGACCAACTGACC…
		Scorpiones	Mesobuthus martensii	1234	147/106	2	0	30/30	93.33	CACAA/CACAG	TA/TA	gb|AYEL01075247.1|:22451-23684	TMIC01Rmema	TACACAGTCTAGTCACATTAATGTGACCACCTGTTAAAATCCAGAATAACTACCACGTGCAGCGTGGACCACGGCTAGACGAGCAGGGAGAGAGTCAATGAGGTGTTGGAAGATGTTCACAGGGATATTGAGCCATGCCGATTCCAGTTCAGTCGCCAGCTGGTGAAGGTTGCTTAGTTGAGGATCCATGGAGTGAACAACCTGATCGAGGTGGTCCCAAAAATTCTCAATTGGGTTTAAGTCTGGGGAATTTGGGGGCCAGGGAAGTACGGTAAATGCATCCTCATGCTCTGCGAATCATGCACGTACACTGCGAGCTATATGACACCTTGCATTATCCTGCTGGAAGATGCCATCGTGCTGAGGAAAAACAATCCGCATGTAGGAGTGTACATGGTC…
		Araneae	Nephila clavipes	1215	121	1	0	29/29	89.67	CACAG/CACAG	TA/TA	gb|MWRG01001061.1|:87836-89050	TMIC01Rnecl	TACACAGTTCAGTCACAATAATGTGACCACCACGTACTTTCGACGTCGGCGTTAAATAGCCAATTACTGAAGGCAGGTGGAAGCACAGTGCAGTTGAGCGTATGTAAAAGGTGTGTCAGGGCTCCGGAAAACATTACAATCGTTGGCGTAATGCAGAAACGGAACGATTTATCAGACGTCCAAAAGGGCATGATCATTGACTTTCGGGCTAAGGGTGGAAGCATTACCCAAACAGTTAGGTTTCTGAACTGTTCGCGTGCCGCCATTGTAAAAGTATACCGTGCATGGCAAAATGGGACTGTCCAAAATCAGTGACGAGGCAAATGTGGTGCACCACAGGCCATAGATAACAGAGGTGAACAACAGCTGCGGAGATACGTTCGGAAGAATAGACGTACT…
		Araneae	Loxosceles reclusa	1200		1	0	30/30	76.67	CATAG/CGCAG	TA/TA	gb|JJRW010014509.1|:113-1312	TMIC01Rlore	TACATAGTCGAGTAACATTAATGTAACCAGCAGCTAATATCCGAAATAGGAGTAACCTCATTGTGCAGCACAGACAGCACATAGACGTGCTAGTAATGATTGAACAAAATTCTTGAAGGTGTTTTCAGGGATTCGGATCCATGCTGATTGCAGTGCATCTTCTAGCTGTTGGAAGGTGCATGGTGAAAGATCCATAGAGAGAATAGCACGATCGACGTGGTCCCACAAATGCTCAATAGGGTTTAAGTCCAAGGAATTTTTTCGTCAGGGAAGTATTGTAAATTATTCCTCGTATTTTACGAACCACTGATGTACAAGTCTAGCTGTGTGGCACATAGTATTGACATGCTGGAAGATGCCATCCGTCCCAACGAATACAATCTACATGTACCGGTGTAC…
		Araneae	Acanthoscurria geniculata		130
