# Supplementary material for: Incomer, a DD36E family of Tc1/mariner transposons newly discovered in animals
Source: Mob DNA. 2019 Nov 23;10:45. doi: 10.1186/s13100-019-0188-x (PMC6875036; doi:10.1186/s13100-019-0188-x)
Supplement: Supplementary file 3 — Additional file 3: Table S2. Distance of IC elements and RAG1 genes and divergence time of each species using pairwise comparisons. (XLS 52 kb) [file 13100_2019_188_MOESM3_ESM.xls]

## Sheet: MatrixOutput
	Pairwise comparison		Divergence time	RAG1	Incomer
	Species 1	Species 2
1	Nothobranchius furzeri	Oryzias melastigma	93	0.211797	0.259015
2	Nothobranchius furzeri	Mastacembelus armatus	128	0.203068	0.256489
3	Paramormyrops kingsleyae	Oryzias melastigma	267	0.417339	0.25356
4	Esox lucius	Oryzias melastigma	206	0.344589	0.251663
5	Carassius auratus	Oryzias melastigma	230	0.399365	0.251297
6	Paramormyrops kingsleyae	Mastacembelus armatus	267	0.400644	0.243942
7	Esox lucius	Mastacembelus armatus	206	0.320106	0.243416
8	Carassius auratus	Mastacembelus armatus	230	0.392485	0.242772
9	Nothobranchius furzeri	Oryzias latipes	93.1723	0.213201	0.239748
10	Paramormyrops kingsleyae	Oryzias latipes	267	0.411749	0.235543
11	Esox lucius	Oryzias latipes	206.335	0.343464	0.233724
12	Carassius auratus	Oryzias latipes	229.903	0.390013	0.232206
13	Seriola lalandi dorsalis	Nothobranchius furzeri	128	0.188835	0.21853
14	Seriola dumerili	Nothobranchius furzeri	128	0.184909	0.210738
15	Seriola lalandi dorsalis	Paramormyrops kingsleyae	267	0.380909	0.209066
16	Seriola lalandi dorsalis	Esox lucius	206.335	0.301322	0.208434
17	Seriola lalandi dorsalis	Carassius auratus	229.903	0.382026	0.207971
18	Seriola dumerili	Paramormyrops kingsleyae	267	0.376972	0.201337
19	Seriola dumerili	Esox lucius	206	0.301369	0.20073
20	Seriola dumerili	Carassius auratus	230	0.381065	0.200248
21	Nothobranchius furzeri	Larimichthys crocea	128	0.202376	0.199655
22	Nothobranchius furzeri	Fundulus heteroclitus	75	0.179589	0.198018
23	Eptesicus fuscus	Myotis davidii	31.3223	0.0348052	0.197
24	Nothobranchius furzeri	Takifugu rubripes	128	0.267609	0.196867
25	Nothobranchius furzeri	Cynoglossus semilaevis	128	0.272922	0.196669
26	Sinocyclocheilus grahami	Nothobranchius furzeri	230	0.402817	0.196008
27	Paramormyrops kingsleyae	Larimichthys crocea	267	0.405902	0.195861
28	Nothobranchius furzeri	Cyprinodon variegatus	75	0.189851	0.194612
29	Esox lucius	Larimichthys crocea	206	0.324606	0.194182
30	Carassius auratus	Larimichthys crocea	230	0.392523	0.193676
31	Nothobranchius furzeri	Hippocampus comes	128	0.286391	0.19074
32	Paramormyrops kingsleyae	Fundulus heteroclitus	267	0.39909	0.190075
33	Esox lucius	Fundulus heteroclitus	206	0.326358	0.189521
34	Paramormyrops kingsleyae	Takifugu rubripes	267	0.42529	0.188941
35	Paramormyrops kingsleyae	Cynoglossus semilaevis	267	0.440889	0.188753
36	Esox lucius	Takifugu rubripes	206	0.368017	0.188391
37	Esox lucius	Cynoglossus semilaevis	206	0.377166	0.188204
38	Carassius auratus	Fundulus heteroclitus	230	0.401526	0.188003
39	Carassius auratus	Takifugu rubripes	230	0.409968	0.186872
40	Paramormyrops kingsleyae	Cyprinodon variegatus	267	0.427715	0.186717
41	Carassius auratus	Cynoglossus semilaevis	230	0.411647	0.186687
42	Nothobranchius furzeri	Austrofundulus limnaeus	N	0.148968	0.186425
43	Esox lucius	Cyprinodon variegatus	206	0.347923	0.186174
44	Carassius auratus	Cyprinodon variegatus	230	0.387665	0.184655
45	Pygocentrus nattereri	Nothobranchius furzeri	229.903	0.376141	0.18427
46	Nothobranchius furzeri	Kryptolebias marmoratus	N	0.140198	0.183941
47	Sinocyclocheilus grahami	Paramormyrops kingsleyae	267	0.390922	0.183816
48	Sinocyclocheilus grahami	Esox lucius	229.903	0.380369	0.183225
49	Paramormyrops kingsleyae	Hippocampus comes	267	0.450559	0.18284
50	Sinocyclocheilus grahami	Carassius auratus	19.2	0.0319918	0.182666
51	Esox lucius	Hippocampus comes	206	0.388712	0.182307
52	Mastacembelus armatus	Oryzias melastigma	128	0.224309	0.181526
53	Paramormyrops kingsleyae	Austrofundulus limnaeus	267	0.402109	0.18065
54	Carassius auratus	Hippocampus comes	230	0.448367	0.180604
55	Esox lucius	Austrofundulus limnaeus	206	0.33025	0.180126
56	Carassius auratus	Austrofundulus limnaeus	230	0.385551	0.178599
57	Pygocentrus nattereri	Paramormyrops kingsleyae	267	0.358843	0.177806
58	Pygocentrus nattereri	Esox lucius	230	0.335701	0.176446
59	Paramormyrops kingsleyae	Kryptolebias marmoratus	267	0.416545	0.176177
60	Pygocentrus nattereri	Carassius auratus	152.585	0.27566	0.175923
61	Esox lucius	Kryptolebias marmoratus	206	0.334061	0.174663
62	Nothobranchius furzeri	Stegastes partitus	119	0.195831	0.174648
63	Carassius auratus	Kryptolebias marmoratus	230	0.388706	0.174141
64	Mastacembelus armatus	Oryzias latipes	128	0.21596	0.172293
65	Paramormyrops kingsleyae	Stegastes partitus	267	0.389786	0.169167
66	Esox lucius	Stegastes partitus	206	0.316798	0.167681
67	Carassius auratus	Stegastes partitus	230	0.392143	0.167145
68	Seriola lalandi dorsalis	Oryzias melastigma	128	0.207888	0.162038
69	Eptesicus fuscus	Myotis lucifugus	31.3223	0.0341596	0.162
70	Myotis brandtii	Eptesicus fuscus	31.3223	0.0304325	0.153
71	Seriola dumerili	Oryzias melastigma	128	0.20588	0.15138
72	Mastacembelus armatus	Fundulus heteroclitus	128	0.214024	0.148708
73	Seriola lalandi dorsalis	Oryzias latipes	128	0.202679	0.148628
74	Sinocyclocheilus grahami	Oryzias melastigma	230	0.405494	0.147662
75	Mastacembelus armatus	Cynoglossus semilaevis	94	0.220623	0.147543
76	Seriola lalandi dorsalis	Mastacembelus armatus	94	0.132212	0.147389
77	Mastacembelus armatus	Takifugu rubripes	110	0.234437	0.145575
78	Mastacembelus armatus	Austrofundulus limnaeus	128	0.194886	0.145506
79	Mastacembelus armatus	Hippocampus comes	128	0.254342	0.144773
80	Mastacembelus armatus	Cyprinodon variegatus	128	0.213469	0.144492
81	Seriola dumerili	Oryzias latipes	128	0.201014	0.142342
82	Pygocentrus nattereri	Oryzias melastigma	230	0.367567	0.142207
83	Sinocyclocheilus grahami	Oryzias latipes	229.903	0.394058	0.138906
84	Seriola dumerili	Mastacembelus armatus	94.2856	0.130755	0.136793
85	Takifugu rubripes	Oryzias melastigma	128	0.287362	0.136219
86	Fundulus heteroclitus	Oryzias melastigma	93	0.221085	0.136157
87	Austrofundulus limnaeus	Oryzias melastigma	93	0.195845	0.135323
88	Cynoglossus semilaevis	Oryzias melastigma	128	0.289509	0.135115
89	Hippocampus comes	Oryzias melastigma	128	0.30711	0.133308
90	Pygocentrus nattereri	Oryzias latipes	229.903	0.368344	0.132404
91	Mastacembelus armatus	Larimichthys crocea	110	0.154137	0.131464
92	Cyprinodon variegatus	Oryzias melastigma	93	0.226631	0.131216
93	Oryzias melastigma	Oryzias latipes	N	0.0538778	0.129491
94	Fundulus heteroclitus	Oryzias latipes	93	0.2139	0.126576
95	Takifugu rubripes	Oryzias latipes	128	0.28333	0.125558
96	Cynoglossus semilaevis	Oryzias latipes	128	0.288524	0.125439
97	Austrofundulus limnaeus	Oryzias latipes	93	0.19112	0.124785
98	Oryzias melastigma	Larimichthys crocea	128	0.229421	0.124712
99	Mastacembelus armatus	Kryptolebias marmoratus	128	0.178	0.124649
100	Cyprinodon variegatus	Oryzias latipes	93	0.216766	0.123578
101	Hippocampus comes	Oryzias latipes	128	0.302511	0.120712
102	Seriola lalandi dorsalis	Fundulus heteroclitus	128	0.186648	0.119678
103	Mastacembelus armatus	Stegastes partitus	128	0.18233	0.11582
104	Seriola lalandi dorsalis	Takifugu rubripes	110	0.226846	0.115779
105	Seriola lalandi dorsalis	Cynoglossus semilaevis	84	0.217766	0.115669
106	Seriola lalandi dorsalis	Austrofundulus limnaeus	128	0.177799	0.114771
107	Seriola lalandi dorsalis	Cyprinodon variegatus	128	0.203889	0.114766
108	Sinocyclocheilus grahami	Mastacembelus armatus	229.903	0.39961	0.112933
109	Seriola lalandi dorsalis	Hippocampus comes	128	0.249767	0.11185
110	Oryzias melastigma	Kryptolebias marmoratus	93	0.195452	0.110162
111	Seriola dumerili	Fundulus heteroclitus	128	0.183996	0.109553
112	Oryzias melastigma	Stegastes partitus	119	0.215063	0.107392
113	Oryzias latipes	Larimichthys crocea	128	0.216785	0.10673
114	Seriola dumerili	Austrofundulus limnaeus	128	0.173136	0.106693
115	Seriola dumerili	Takifugu rubripes	110	0.223389	0.10664
116	Seriola dumerili	Cynoglossus semilaevis	84	0.213239	0.106539
117	Seriola dumerili	Cyprinodon variegatus	128	0.203565	0.105636
118	Seriola dumerili	Hippocampus comes	128	0.247196	0.102667
119	Pygocentrus nattereri	Mastacembelus armatus	229.903	0.359629	0.101779
120	Sinocyclocheilus grahami	Seriola lalandi dorsalis	229.903	0.386637	0.0992058
121	Oryzias latipes	Kryptolebias marmoratus	93	0.191107	0.0987794
122	Sinocyclocheilus grahami	Fundulus heteroclitus	229.903	0.406071	0.0968018
123	Sinocyclocheilus grahami	Takifugu rubripes	229.903	0.420044	0.093803
124	Sinocyclocheilus grahami	Cyprinodon variegatus	230	0.394489	0.093758
125	Pygocentrus nattereri	Seriola lalandi dorsalis	229.903	0.342555	0.093381
126	Sinocyclocheilus grahami	Austrofundulus limnaeus	230	0.389703	0.092747
127	Oryzias latipes	Stegastes partitus	119.364	0.217428	0.0922075
128	Sinocyclocheilus grahami	Cynoglossus semilaevis	230	0.416325	0.0906322
129	Seriola lalandi dorsalis	Kryptolebias marmoratus	128	0.175345	0.0905534
130	Seriola lalandi dorsalis	Larimichthys crocea	110	0.142619	0.0902993
131	Sinocyclocheilus grahami	Hippocampus comes	230	0.457276	0.0894728
132	Pygocentrus nattereri	Fundulus heteroclitus	229.903	0.372533	0.0886026
133	Sinocyclocheilus grahami	Seriola dumerili	230	0.386187	0.0883621
134	Sinocyclocheilus grahami	Larimichthys crocea	230	0.39732	0.0871172
135	Seriola dumerili	Larimichthys crocea	110	0.137423	0.0858196
136	Pygocentrus nattereri	Takifugu rubripes	229.903	0.394819	0.0849385
137	Pygocentrus nattereri	Austrofundulus limnaeus	230	0.369824	0.08399
138	Pygocentrus nattereri	Cyprinodon variegatus	230	0.372772	0.0839499
139	Pygocentrus nattereri	Cynoglossus semilaevis	230	0.384469	0.0839461
140	Pygocentrus nattereri	Seriola dumerili	230	0.343045	0.0834829
141	Seriola lalandi dorsalis	Stegastes partitus	128	0.146488	0.083185
142	Pygocentrus nattereri	Hippocampus comes	230	0.424601	0.0826686
143	Seriola dumerili	Kryptolebias marmoratus	128	0.173764	0.0798418
144	Pygocentrus nattereri	Larimichthys crocea	230	0.355229	0.0775663
145	Fundulus heteroclitus	Larimichthys crocea	128	0.211636	0.0774319
146	Austrofundulus limnaeus	Larimichthys crocea	128	0.198982	0.0737687
147	Takifugu rubripes	Larimichthys crocea	110	0.216501	0.0727264
148	Cyprinodon variegatus	Larimichthys crocea	128	0.216214	0.0726942
149	Cynoglossus semilaevis	Larimichthys crocea	110	0.230403	0.0726586
150	Sinocyclocheilus grahami	Kryptolebias marmoratus	230	0.394924	0.0724472
151	Seriola dumerili	Stegastes partitus	128	0.144994	0.0715949
152	Hippocampus comes	Larimichthys crocea	128	0.259893	0.0704722
153	Pygocentrus nattereri	Kryptolebias marmoratus	230	0.359145	0.0673553
154	Sinocyclocheilus grahami	Stegastes partitus	230	0.398672	0.0625117
155	Fundulus heteroclitus	Kryptolebias marmoratus	75	0.163817	0.0604848
156	Pygocentrus nattereri	Sinocyclocheilus grahami	153	0.278132	0.0581034
157	Austrofundulus limnaeus	Kryptolebias marmoratus	N	0.0851302	0.0579076
158	Takifugu rubripes	Kryptolebias marmoratus	128	0.248545	0.0578273
159	Cynoglossus semilaevis	Kryptolebias marmoratus	128	0.26021	0.0577763
160	Pygocentrus nattereri	Stegastes partitus	230	0.358454	0.0575463
161	Cyprinodon variegatus	Kryptolebias marmoratus	75	0.162342	0.0560538
162	Fundulus heteroclitus	Stegastes partitus	119.364	0.195987	0.0552022
163	Hippocampus comes	Kryptolebias marmoratus	128	0.274457	0.054724
164	Myotis davidii	Myotis lucifugus	20.7737	0.0184687	0.0526458
165	Takifugu rubripes	Stegastes partitus	128	0.247687	0.051693
166	Cynoglossus semilaevis	Stegastes partitus	128	0.258687	0.0516477
167	Cyprinodon variegatus	Stegastes partitus	119	0.222263	0.0508011
168	Austrofundulus limnaeus	Stegastes partitus	119	0.189101	0.0499797
169	Hippocampus comes	Stegastes partitus	128	0.278959	0.0485673
170	Myotis brandtii	Myotis davidii	20.7737	0.0155089	0.045
171	Larimichthys crocea	Kryptolebias marmoratus	128	0.181997	0.0440794
172	Larimichthys crocea	Stegastes partitus	128	0.182835	0.0377714
173	Seriola lalandi dorsalis	Seriola dumerili	29	0.00970029	0.0273953
174	Fundulus heteroclitus	Cynoglossus semilaevis	128	0.285455	0.0190289
175	Takifugu rubripes	Austrofundulus limnaeus	128	0.255342	0.0182253
176	Fundulus heteroclitus	Austrofundulus limnaeus	75	0.174191	0.0182164
177	Cynoglossus semilaevis	Austrofundulus limnaeus	128	0.263196	0.0182098
178	Takifugu rubripes	Fundulus heteroclitus	128	0.271582	0.0181935
179	Fundulus heteroclitus	Hippocampus comes	128	0.294181	0.0166565
180	Takifugu rubripes	Cynoglossus semilaevis	110	0.297056	0.0156867
181	Esox lucius	Nothobranchius furzeri	206	0.346466	0.0148611
182	Cyprinodon variegatus	Cynoglossus semilaevis	128	0.286078	0.0148485
183	Hippocampus comes	Austrofundulus limnaeus	128	0.273885	0.014153
184	Stegastes partitus	Kryptolebias marmoratus	119	0.183937	0.0140427
185	Cyprinodon variegatus	Austrofundulus limnaeus	75	0.186233	0.014035
186	Cyprinodon variegatus	Takifugu rubripes	128	0.279742	0.0140174
187	Takifugu rubripes	Hippocampus comes	128	0.315863	0.0132972
188	Cynoglossus semilaevis	Hippocampus comes	128	0.317447	0.0132858
189	Carassius auratus	Nothobranchius furzeri	230	0.400396	0.0132102
190	Cyprinodon variegatus	Hippocampus comes	128	0.300645	0.0124555
191	Paramormyrops kingsleyae	Nothobranchius furzeri	267	0.417154	0.0123695
192	Myotis brandtii	Myotis lucifugus	14.1917	0.0106269	0.00599762
193	Cyprinodon variegatus	Fundulus heteroclitus	57	0.108272	0.00409356
194	Esox lucius	Paramormyrops kingsleyae	267	0.348473	0.00409339
195	Carassius auratus	Paramormyrops kingsleyae	267	0.388647	0.0024561
196	Esox lucius	Carassius auratus	230	0.385521	0.00163531

## Sheet: Caption
Table. Estimates of Evolutionary Divergence between Sequences
The number of base substitutions per site from between sequences are shown. Analyses were conducted using the Maximum Composite Likelihood model [1]. The analysis involved 20 nucleotide sequences. Codon positions included were 1st+2nd+3rd+Noncoding. All ambiguous positions were removed for each sequence pair. There were a total of 3369 positions in the final dataset. Evolutionary analyses were co…
1. Tamura K., Nei M., and Kumar S. (2004). Prospects for inferring very large phylogenies by using the neighbor-joining method. Proceedings of the National Academy of Sciences (USA) 101:11030-11035.
2. Kumar S., Stecher G., and Tamura K. (2016). MEGA7: Molecular Evolutionary Genetics Analysis version 7.0 for bigger datasets.Molecular Biology and Evolution 33:1870-1874.
Disclaimer: Although utmost care has been taken to ensure the correctness of the caption, the caption text is provided "as is" without any warranty of any kind. Authors advise the user to carefully check the caption prior to its use for any purpose and report any errors or problems to the authors immediately (www.megasoftware.net). In no event shall the authors and their employers be liable for a…
