# Supplementary material for: Incomer, a DD36E family of Tc1/mariner transposons newly discovered in animals
Source: Mob DNA. 2019 Nov 23;10:45. doi: 10.1186/s13100-019-0188-x (PMC6875036; doi:10.1186/s13100-019-0188-x)
Supplement: Supplementary file 4 — Additional file 4: Text S1. Sequence alignment of transposase DDE/D domains used to calculate the tree. [file 13100_2019_188_MOESM4_ESM.txt]

>Myotis lucifugus
---WKKVMWFDESH------------FELHHADGRV--RIWRKQHESM-YPT-----CMSTTLQ--AGGVSVMVW-GMF------------------------------SWHDLG------------------------PLIRVEQ-----RLNSTTYL---SIVADQVHPIMLM----AYPNGDGFFQQD--NAPCHGARIVQECFQEHEGDF----TL-----LRWPPKSPD-LNPIEH-LWDQVKRPIRQLVPQP---------------------------------------------------
>Eptesicus fuscus
---WKKVMWSDESR------------FQLHHADGRV--RIWRKQHESM-HPT-----CMSTTLQ--AGWGSVMVW-GTF------------------------------SWHDLG------------------------PLIRVEQ-----CLKSTTYL---SIVADQVHPIMLM----AYPNGDGFFQQD--NAPCHGARIVQEWFQGHEGDF----TL-----LRWPPQSPD-LNPIEH-LWDEVKRAIRQLVPQP---------------------------------------------------
>Myotis davidii
---WKKVMWSNESH------------FQVHHADGRV--RIWRKQHESM-HPI-----CMSTTLQ--ASGGSVMVW-GMF------------------------------SWHDLG------------------------PLIHVEQ-----RLNSTTYL---SIIADQVHPIMLM----AYPNEDGFFQQD--NAPCHGAHIVQEWFQEHEGDF----TL-----LRWPPQSPD-LNPIEH-LWDEVKRAIRQRVPQP---------------------------------------------------
>Myotis brandtii
---WKKVMWSAESR------------FQLHHADGRV--RIWRKQHESM-HPT-----CMSTTLQ--AGGGSVMVW-GMF------------------------------SWHDLG------------------------PLIRVEQ-----CLNSTTYL---SIVADQVHPIMLM----AYPSGDGFFQQD--NGPCHGAHIVQEWFQEHEGDF----TL-----LRWPPQSPD-LNPIEH-LWDEVKRAIRQLVPQP---------------------------------------------------
>Rhinella marina
---WKNVAWSDESR------------FLLRHSDGRV--RIWRQQHESM-DPS-----CLVSTVQ--AGGGGVMVW-GIF------------------------------SWHSLG------------------------PLVPIEH-----RCNATAYL---SIVADHVHPFMTT----MYPTSDGYFQQD--NAPCHKAGIISDCFLEHDNEF----TV-----LKWPPQSPD-LNPIEH-LWDVVEREIRIMDVQPT--------------------------------------------------
>Rana_catesbeiana
----KSIAWSDEPQ------------FQLGHSDSRV--RIWHKQHESM-DPS-----CLISTVQ---AGGVVMVW-GVF------------------------------SWQTLG------------------------PLVLIEH-----CLNVTAYL---SIVADHVHLFMTT----VYSSSDGSLQQD--NTPCHKAQIISSWFFEYDNKF----TV-----LLWSPPSPD-LNPIEH-LWDVVEQEICIMHVRP---------------------------------------------------
>Nanorana parkeri
---WKKSMWSDESR------------FQLHHADGRV--RIWREQHESM-HPT-----CMSTTLQ--AGGGSVMVW-GMF------------------------------SWHDLG------------------------PLIRVEQ-----RLNSTTYQ---SIVADQVHPIMLM----AYPNGDGFFQQD--NAPCHGARIVQEWFQEHEGDF----TL-----LRWPPQSPD-LNPIEH-LWDEVERAIRQLVPQP---------------------------------------------------
>Xenopus tropicalis 
---WKNVAWSDESR------------FLLRRSNGRV--RIWCKQNENM-DPS-----CLVTTVQ--AGGGGVMVW-GMF------------------------------SWHTLG------------------------PLVPIGH-----RLNATAYL---SIVSDHVHPFMTT----MYPSSDGYFQQD--NAPCHKAQIISNWFLEHDNGF----TV-----LKWPPQSPD-LNPIEH-LWDVVERELCALDVHP---------------------------------------------------
>Anguilla japonica
---WKNVAWSDESR------------FLLQHSDGRV--RIWRKQHESM-DPS-----CLVSTVQ--AGGGGIMVW-GIF------------------------------SWHTLG------------------------PLVPIEH-----HLNATAYL---NIVADHVHPFMTT----VYPSSDGHFQQD--SAPCYKAQIISNWFLEHDNEF----TV-----LKWPPQSPD-LNPIEH-LWDVVEQEIGIMDMQPT--------------------------------------------------
>Helostoma temminkii
---WKNVAWSDESR------------FLLRHSDGRV--RIWRQQHESM-DPS-----SLLSTVQ--AGGGGVMVW-GIF------------------------------SLHTSG------------------------LLVPIEH-----RVNATAYL---SIVADHVQPFMTT----VYPSSDGYFQQD--NALCHEVQIISDWFLEHDNEF----TV-----LKWPPQSPD-LNPIEH-LWDMVEREIHIMDVQL---------------------------------------------------
>Anguilla rostrata
-----------------------------------------------M-DPS-----CLVSTVQ--AGGCGVVVW-GIF------------------------------SWHTLG------------------------PLVPTEH-----RLNATAYL---SIVADHIHPFVTT----VYPSSNGYFQQD--NVPCHKAQIISNWFLEHDNEF----TV-----LKWPPQSPD-LNPIEH-LWDVVERKIRIMNVQPT--------------------------------------------------
>Parasudis fraserbrunneri
-----------------------------------------------M-DSS-----CLVSTLQ--AGGGGVMVW-GIF------------------------------SCHILG------------------------PLVPIEH-----NLNATAYL---SIVADHVHPFMTT----VYPSSDGYFQQD--NAPCHKAPIISDWFLEHDNEF----IV-----LRWPPQSPD-LNPIEH-FWDVVEWEICMMDVQPT--------------------------------------------------
>Oryzias latipes
-----------------------------------------------------------------------------------------------------------------MG------------------------PLVPIEQ-----CYNATAYL---SIAADHVHPFMTT----VYRSSDGYFQQD--NTPCHKAGIISDWFLEHDNEF----TV-----LKWPPQSPD-LNPIEH-LWDVVERETRIMDVQPT--------------------------------------------------
>Oryzias melastigma
---WKNVAWSNETQ------------FLLQHSDGRV--KICRQQHEIR-DSS-----CLVSIVQ--TGSGGVMVW-GIF------------------------------SWHTLG------------------------PLVPIEQ-----CYDATAYL---SIVADHVHPFMSS----VFPSSDGYFQQD--NTPCHKADIISDWLLEHDNEF----TV-----FKWPPQSPD-LNPIEH-LWDVVEQEIRIMDVQPT--------------------------------------------------
>Seriola dumerili
-----------------------------QHSYGMV--RIWRKQHESM-DPS-----CLVSTVQ----AGGVMMC-GVF------------------------------SWYTLG------------------------PLVPIEH-----RLNATAYL---SIVDDHVHPFMTT----VYPSSDCYFQQD--NAPCHNAQIISNWFLEHDHEF----TV-----LKWPPQSPD-LSPIEH-LWDVVGWEIHIMDVQPT--------------------------------------------------
>Seriola lalandi dorsalis
-----------------------------QHSYGMV--RIWRKQHESM-DPS-----CLVSTVQ----VGVVMMC-GIF------------------------------SWYTLG------------------------PLIPIEH-----HLNATAYL---SIVDDHFHPFMTT----VYPSSDCYFQQD--NAPCHKAQIISNWFLEHDHEI----TV-----LKWPPQSPD-LNPIEH-LWDVVGWEIHIMDVQL---------------------------------------------------
>Seriola rivoliana
------------------------------------------------------------------------------------------------------------------------------------------------------------------RIFADHVHPFMTT----MYPSSDGYLQQD--NVPCHKAQIISNWFLEHDNEF----TV-----LKRPPQSPD-LNLIDH-LWDVVELEIR-LDV-----------------------------------------------------
>Maccullochella peelii
---WENVVWSDESR------------FLLRHLDGRV--RIWHKQHESM-DPN-----CLVSTVQ---AGGGVTVW-GIV------------------------------SWHTLG------------------------PLVPIEH-----CLNATAYL---SVVSDHVHPFMTT----VYPSSDGYFQQD--NAPCHKAHIISNWFLEHDNEF----TV-----LKWPPQSPD-LNPIEH-FWDVVEQEIRIMDVQPT--------------------------------------------------
>Micropterus floridanus
---WKNVAWSDESR------------FLLRHSDGRV--RIWRKQNENM-DPS-----CFVTTVQ--AGGGGVMVW-GMF------------------------------SWHTLG------------------------PLVPTGH-----RLNAMAYL---SIVSDHVHPFMAT----MYPSSDGYFQQD--NAPCHKARIISNWFLEHDNEF----TV-----LKWPRQSPD-LNPIEH-LWDVVERELRALDVHP---------------------------------------------------
>Pygocentrus nattereri
---WKNVAW---SR------------FQLRHSDGRV--RIWRKQHESM-DPS-----CVVSTVQ--TSGGGVMVW-GIF------------------------------SWHTLG------------------------PLVPIDH-----RLNAAAYL---SIVADLVHPFMTT----VYPSSDGYFQQD--NAPCHKAHIISNLFLEHDNEF----TV-----LQWPPQSPD-LNPIEH-LWDVVEREICITDVQPK--------------------------------------------------
>Amphilophus citrinellus 
---WKKXGWSDESR------------FLLHHMDGRV--RVRRLPGEHL-APG-----YTMGRRQ--AGRGSVMLW-AMF------------------------------CWETLG------------------------PAIHVDV-----TLTRTTYL---SIVADHVHPFMES----VFSDGCGLFQQN--NAPCHKAKMVQEWFEEHNNEF----KV-----LTWPPNSPD-LNPMEH-LWDVLDKHVRSMEAPP---------------------------------------------------
>Carassius_auratus
---WENVAWSDQSR------------FLLRHSDGRV--RIWRKQNENM-DPS-----CLVTTVQ--AGGGGVMVW-GMF------------------------------SWHTLG------------------------PLVPIGH-----RLNATAYL---SIVSDRVHPFMTT----MYPSSDGYFQQD--NAPCHKARIISNWFLEHDNEF----TV-----LKWPPQSPD-LNPIEH-LWDVVERELHALDVHP---------------------------------------------------
>Danionella dracula
-----------------------------------------------M-HPS-----CLVTTAQ--AGGGVVMVW-GMF------------------------------SWCTLG------------------------PLVPNGH-----HFNATAYL---SIVSDHVHPFMTP----MYPSSDGFFQQD--NAPFHKAQIISNWFLEHDNEF----TV-----LKWPPQPPD-LNPIKH-LWDVVERELRALDVHP---------------------------------------------------
>Leuciscus waleckii
---WKNVAWSDESR------------FLWRHSDGRV--RIWRKQNENI-DPS-----CLVTTVQ--AGGGGLMVW-GMF------------------------------SCHTLG------------------------PLVPTGH-----RLNATAYL---SIVSDHVHPFMTT----MYPYSDGYFQQD--NEPCHKARIISNWFLENDNEF----TV-----LKWPPQSPD-LNPIEH-LWDVVKRELRALDVHP---------------------------------------------------
>Pimephales promelas
---WKNVAWSDESR------------FLLRHSDGRV--RIWRLQHESM-DPS-----CLVSTVQ--AGGGGVMVW-GIF------------------------------SWHSLG------------------------PLVPIEH-----RCNATAYL---SIVADHVHPFMTT----MYPTSDGYFQQD--NAPCHKAGIISDWFLEHDNEF----AV-----LKWPPQSPD-LNPIEH-LWDVVEREIRIMDVQPT--------------------------------------------------
>Sinocyclocheilus anshuiensis
-----------------------------------------------M-DPS-----CLVSTVQ--AGGGGVMVW-GIF------------------------------SWHTLG------------------------PLVPIEH-----RLNATAYL---SIVADHVHPFVTT----VYPSSDGYFQQD--NAPCHKAQIISDWFLEHDNEF----TL-----LKWPPQSPD-LNPIEH-LWDVVEREIRIMDVQL---------------------------------------------------
>Sinocyclocheilus grahami
-----------------------------------------------M-DPS-----CLVSTVQ----AGGVMVW-GIF------------------------------SWYTLC------------------------PLVPVEH-----HLNATAYL---SIVADHVHPFMTT----VYPSSDGYFQQD--NAPCHKAQIISDWFLEHDNEF----TL-----LKWPPQSPD-LNPIEH-LWDVVEREIRIMDVQPT--------------------------------------------------
>Sinocyclocheilus rhinocerous
---WKNVAWSDESR------------FLLRHSDGRV--RIWRKEHESM-DPS-----CLVSTVQ--AGGGGVMVW-GIF------------------------------SWHTLG------------------------PFVPIEH-----RLNATAYL---SIVADHVHPFMTT----VYPSSDGYFQQD--NAPCHKAQIISDWFLEHDNEF----TL-----LKWPPQSPD-LNPIEH-LWDVVEREIRIMDVKP---------------------------------------------------
>Austrofundulus limnaeus
---WKNVAWSDESR------------FLLRHSDGRV--RIWRQQHESM-DPS-----CLVSTVQ--AGGGGVMVW-GIF------------------------------SWHSLG------------------------PLVPIEH-----RCNATAYL---SIVADHVHPFMTT----MYPTSDGYFQQD--NAPCHKTGIISDWFLEHDNEF----TV-----LKWPPQSPD-LNPIEH-LWDVVEREIRIMDVHP---------------------------------------------------
>Cyprinodon variegatus
---WKNVAWSDESR------------FLLRHSDGRV--RIWRLQHESM-DPS-----CLVSTVQ--AGGGGVMVW-GIF------------------------------SWHSLG------------------------PLVPIEH-----RCNATAYL---SIVADHVHPFMTT----MYPTSDGYFQQD--NAPCHKAGIISDWFLEHDNEF----TV-----LKWPPQSPD-LNPIEH-LWDVVEREIRIMDVQPT--------------------------------------------------
>Fundulus heteroclitus
---WKNVAWSDESR------------FLLRQSDGRV--RIWRLQHESM-DPS-----CLVSTVQ--AGGGGVMVW-GIF------------------------------SWHSLG------------------------PLVPIEH-----RCNATAYL---SIVADHVHPFMTT----MYPTSDGYFQQD--NAPCHKAAIISDWFLEHDNEF----AV-----LKWPPQSPD-LNPIEH-LWDVVEREIRIMDVQPT--------------------------------------------------
>Kryptolebias marmoratus
---WKNIAWSDESR------------FLLRHSDGGI--RIWHQQHENM-DPS-----CLVSTVQ---AGGGAMVW-GIF------------------------------SWHTLG------------------------PLVPTEH-----CVNATAYL---SIVADHVHHFMTT----VYPSSDGYFQQD--NAPYHKAQIISDWFLKHNNEF----TV-----LKWPPQSPD-LNPIEH-LWDVMKQEICIMDVQL---------------------------------------------------
>Nothobranchius_furzeri
----NNVTWSDESP------------FLLRHSNSRV--RIWCKPNENM-DPS-----CLVTTVQ--AGEGGKMVW-GKF------------------------------SWHTLG------------------------PFVPIGH-----GLNATGFL---SIVSDHVHPFITT----MYPSSDGYFQQD--NAPCHKAPIVFNWFLEHDNES----TV-----LQRPPQSSD-LNLIEH-LWDEVERELRALDVHP---------------------------------------------------
>Esox lucius
---WKNVAWSDESR------------FLLRHSDGRV--RIWRKQNENM-DPS-----CLVTTVQ--AGGGGVMVW-GMF------------------------------SWHTLG------------------------PLVPIGH-----GLNATAYL---SIVSDHVHPFMTT----MYPSSDGYFQQD--NAPCHKAPIISNWFLEHDNEF----TV-----LKWPPQSPD-LNPIEH-LWDVVERELRALDVHP---------------------------------------------------
>Gadiculus argenteus
---WKNVAWSDESR------------FLLRHSDGRV--RIWRQQHESM-DPS-----CLVSTVQ--AGGGGVMVW-GIF------------------------------SWHSLG------------------------PLVPIEH-----RCNATAYL---SIVADHVHPFMTT----MYPTSDGYFQQD--NAPCHKAGIISDWFLEHDNEF----TV-----LKWPPQSPD-LNPIEH-LWDVVEREIRIMDVQPT--------------------------------------------------
>Gadus morhua
---WKRVAWSDESR------------FRLRHSDGRV--RIWGKQHDSMGDPS-----YLVSTVQ--AGGGGAMVW-GIF------------------------------SWHTLG------------------------PLVLIEH-----RVNATAYL---SIVA-----VMTT----VYPSSDGYFQQD--NAPCHRARIISDWFLEYDNEF----TV-----LKWPPQSPD-VNPIEP--------------------------------------------------------------------
>Malacocephalus_occidentalis
---WKNVAWSDESR------------FLLRHSDGRV--RIWRQQHESM-DPS-----CLVSTVQ--AGGGGVMVW-GIF------------------------------SWHTLG------------------------LLVPIEH-----RVKATDYL---SIVADHVHPFMTT----VYPSSDGYFQQD--NAPCHKAQIISDWFLEHDNEF----TV-----LKWPPQSPD-LNPI----------------------------------------------------------------------
>Melanogrammus aeglefinus
---WKKVAWSDEPL------------FLLRHSDDRV--RIWLKQHESM-DPS-----CLLSTVQ--AGGGGAMVW-GIF------------------------------FWHTLG------------------------PLIPIEH-----RVNATAHL---SIVADHVHPFMTT----VYPSSDGYFQQD--AAPCHKARIISDWFLEHDNEF----TV-----LKWPLQSPD-LNPIEH-LWDVVEQEIRIMDVQPT--------------------------------------------------
>Merlangius merlangus
---WKKAAWSDESQ------------FLLQHSDGRV--RIWR---ESM-DPS-----CLVSMVQ--AGGGGAMVW-GIF------------------------------SWHTLG------------------------PLVPIEH-----RVNVTAYL---SIVADHVHPFMTT----VYPSSDGYFQQD--NAPCHKARIISDWFLEHDNEF----TV-----LKWPPQSPD-LNPIEH-LWVVVEREICIMDVQPT--------------------------------------------------
>Mora moro
-----------------------------------------------M-DPC-----CLVSTVQ---AGGGVMVW-GMF------------------------------SWHTMG------------------------PLVPIEH-----RLTATTYL---SIVADHVHPFMT-----VNPSVNGYFQQD--NTPCHKAQIISNCFFEHDNEF----TV-----LKWPPQSPG-LNPIEH-LWDVEEQEICIMDVQPT--------------------------------------------------
>Phycis phycis 
---WKNVAWSDKSR------------FQLRLSDDRV--RIWRKQHESM-DPS-----CLASRVQ--TAAGAVMVW-GIF------------------------------SWHTLG------------------------PLVPIEH-----RLNATAYM---SIVADHVHPLMTT----VYPCSDGYFQQG--NEPCHRAQVISNWFLEHDNEF----TV-----LQWPPQSPD-LNPIEH-LWDVVEGEIRTMDEQPT--------------------------------------------------
>Trachyrincus murrayi
-----------------------------------------------M-DPS-----CLVSMVQ--AGGGGVMVW-GIF------------------------------SWHTLG------------------------PLVPIEH-----CLNATAYL---SIVADLVHPFRTT----VYPSSNGYFQLD--NTPCHKAHIISNWFLEHDNEF----TV-----FKWPPQSPD-LNPIEH-LLDVVERENRIMDVQPT--------------------------------------------------
>Pungitius pungitius
---WKNVAWSDESR------------FLLRHSDGRV--RIWRLQHESM-DPS-----CLVSTVQ--AGGGGVMVW-GIF------------------------------SWHSLG------------------------PLVPIEH-----RCNATAYL---SIVADHVHPFMTT----MYPTSDGYFQQD--NAPCHKAGIISDWFLEHDNEF----AV-----LKWPPQSPD-LNPIEH-LWDVVEREIRIMDVQPT--------------------------------------------------
>Scartelaos_histophorus
------------------------------------------------------------------------MVW-GMF------------------------------SWHTLG------------------------PLVPIGH-----RLNATGYL---NIVSDHVRLFMAT----VYPSSDGYFQQD--NAPCHKARIISNWFLEHDNEF----TE-----LQWPPQSPD-LNPIEH-LWDVVERELCALDVHP---------------------------------------------------
>Periophthalmus magnuspinnatus
---WKNVAWSDESR------------FMLRYSNGRV--RICRKQNENM-DPS-----CLVTTVQ--AGGGGVMVW-RMF------------------------------SWHTLG------------------------PLVPIGH-----RLNVTVYL---NIVSDHVHPFMTT----MYPSSDGYFQQD--NAPCHKARIISNWFLEHDNEF----TV-----LQWPPQSPD-LNPIEH-LWDVVERELRALDVHP---------------------------------------------------
>Myripristis_jacobus
-----------------------------------------------M-DPS-----CLVTTVQ--AGGGGVMVW-GMF------------------------------SWYTLG------------------------PLVPTWH-----CLNATAYL---SIVSDHVYPFMTT----MYPSSDGYFQQD--NAPCHKARIISNWFLEHDNDF----TI-----LKWPPQSSD-LNPIEH-LWDVVERELHALDVHP---------------------------------------------------
>Osmerus eperlanus
-----------------------------------------------M-DPS-----FLVSMVQ--AGGYSVMVW-GIL------------------------------SWHTLG------------------------PFVLIEH-----HLNATAYL---SIIADHVHPSMTT----VYPSSDGYFQQD--NAPCHKAQIISNCFLEHKNEF----TV-----LQWPPQSPD-LNPIEH-LWVVVEQEICIMDVQL---------------------------------------------------
>Paramormyrops kingsleyae
---WKNVAWSDESR------------FLLRHSNGRV--RIWRKQNEKM-DPS-----CLVTTVQ--AGGGGIMVW-GMF------------------------------SWHTLG------------------------PLVPIGH-----RLNATAYL---SIVSDHVHPFMTT----MYPSSDGYFQQD--NAPCHKARIISNWFLEHDNEF----TV-----LQWPPQSPD-LNPIEH-LWDVVERELRALDVHP---------------------------------------------------
>Scleropages formosus
---WKNIVWSDESR------------FLLRNSDGRV--RIFRKQHESM-DPS-----CLVSTVQ--ACGGGVMVW-GIF------------------------------SWHSLG------------------------PFVPIEH-----RLNATAYL---SIVADHVHPFMTT----VYPSSDGYFQQD--NTPCHKAQTISNWFLEDDNEF----TI-----LKWPPQSPD-LNPIEH-LWDVVEREIQIMDVQPT--------------------------------------------------
>Chromis chromis
---------------------------------------MWRKQHGIM-DPS-----CLVSTVQ-AGGGGGVMVW-GIF------------------------------SWHTLG------------------------PLLPIEH-----NLNATAYL---CSVADHVHPFMTT----MDPSSDGYFQGD--NAPCHKTQILSNWFLEHDNEF----ML-----LQWPPQLPD-LNPIEH-LWDVVEREIGIMDVQPT--------------------------------------------------
>Gasterosteus aculeatus
---WKNVAWSDESR------------FLLRHLDGRV--IIWRKQNENM-DPS-----CLVTTVQAAAAGGGVMVW-CVF------------------------------SWHTLG------------------------PLVPIGH-----RLNATAYL---SIVSDHVHPFMAT----MYPSSDGYFQQD--NAPCHKARIISNWFLEHDNEF----TV-----LKCPPQSPD-LNPIEH-LWDVVERELRALDVHP---------------------------------------------------
>Larimichthys crocea
---WKYVACSDESR------------FLLRHSDGRV--RIWRQQHESM-DPS-----CLVSTVQ--AGGGGVMVW-GIF------------------------------SWHILG------------------------PLD--------------------QYCCDHVHPFMTT----VYPSSDGYFQQD--NATCHKAQIISDWFLEHDNEF----TV-----LKWPPESPD-LNPIEH-LWDVVEWEICIMDVQP---------------------------------------------------
>Miichthys miiuy
-----------------------------------------------M-DPS-----CPVSTVQ--AGGGGVMVW-GIF------------------------------SWHTLG------------------------PLVPIEH-----RCNATAYL---SIVADHVHPFMTT----VYPSSDGYFQQN--NAPCHKARIISDWFLEHDNEF----TV-----LKWPPQSPN-LNPIEH-LWDVVEREIRIMDVQ----------------------------------------------------
>Perca fluviatilis
----KNVAWSDESR------------FLLRHSDGRV--RIWRKQNENM-DPS-----CLVTTGQ--AGGGDVMVL-GIF------------------------------FWHTLG------------------------PLVPTGH-----RLNATAYL---SIVSDHVHPFMTT----MYPSSDGYFQQD--NAPCRKAQIISNWFLEQDNEF----AV-----LKWPPQSPD-LNPIEH-LWDVVERELRALDVHP---------------------------------------------------
>Sebastes aleutianus
---WKNVAWSDESR------------FQLRHSDGRV--RIWRKQHESM-DPS-----CLVSTVQ--AGGGGVMVW-GIF------------------------------SWHALG------------------------PLVPIEH-----CLNATAYL---XIVADHVHPFMTT----VYQSSDGYFQQD--NAPCHKAQIISNWFLEHDNEF----TV-----LQWPPQSPD-LNPIEH-LWDVVEREICIMDVQPT--------------------------------------------------
>Sebastes nigrocinctus
---WKNVAWSDESR------------FQLRHSDGRV--RIWRKQHESM-DPS-----CLVSTVQ-AAAGGGVMVW-GIF------------------------------SWHTLG------------------------PLVPIEH-----CLNATSYL---RIVADHVHPFMTT----VYQSSDGYFQQD--NAPCHKAQIISNWFLEHDNEF----TV-----LQWPPXSPD-LNPIEH-LWDVVEQEIRIMDVQPT--------------------------------------------------
>Stegastes partitus
----ENVAWSDESR------------FLLRHSDGRV--RIWRQQHESM-DPS-----CLVSTVQ--AGGGGVMVW-GIF------------------------------SWHTLG------------------------PLVPIEH-----RVNATVYL---SIVAGHVHPFMTT----VYPSIDGYFQQD--NAPCHKAPIISDWFLEHDNEF----TV-----LQWPPQSPD-LNPIEH-LWDVVEREIRIMDVQPT--------------------------------------------------
>Cynoglossus semilaevis
---WKNVAWSDESR------------FLLRHSDGRL--RIWRRQHESM-DPS-----CLVSTVQ--AGGGGVMVW-GIF------------------------------SWHSLG------------------------PLVPIEH-----RCNATAYL---SIVADHVHPFMTT----MYPTSDGYFQQG--NAPCHKAGIISDWFLEHDNEF----TV-----LKWPPQSPH-LNPIEH-LWDVVEREIRIMDVQPT--------------------------------------------------
>Pagrus major
-----------------------------------------------M-DPS-----CLVSMVQ-AAGGGGVMVW-GIF------------------------------SWPTVG------------------------PFVPIEH-----CLNPTAYL---SIVADHVHPFMTT----VYRSSDGYFQQD--NAPCHKAQIISNWFLEHENEF----PV-----LQWPPQSPD-LKPIEH-LWYVVEREICIMGVQPT--------------------------------------------------
>Stylephorus chordatus
-----------------------------------------------M-DPS-----CLVLRVQ--AGGGDVMVW-GIF------------------------------SWHSLG------------------------PVVPIEH-----RLNATAYL---TIVADHVHPFLTT----VYPSSNGYFQQD--NVPCHKAQIISNWFLEHDSES----SV-----LKWPPPSPD-LTHIEH-LWDVAEQEIHITDVQPT--------------------------------------------------
>Mastacembelus armatus
----------------------------------------------------------------------------------------------------------------------------------------------------------------------------MTT----VYPSSDGYFQQD--NAPCHKAQIISNWFLEHDNEF----TV-----LEWALQSLD-LNPIEH-LWDVVEREICIVAVQPT--------------------------------------------------
>Hippocampus comes
---WKNIAWSDESR------------LLLQHSDGRV--RIWRQQHESM-DPS-----CLVSMVQ--AGGGGVMVW-GIF------------------------------SWYSLG------------------------PLVPIEH-----RCNATAYL---SIVADHVHPFMTT----MYPTSDGYFQQD--NAPCHKAGIISDWFLEHDNEF----PV-----LKWPPQSPD-LNPIEH-LWDVVEREIRIMDVQPT--------------------------------------------------
>Takifugu flavidus
---WKNVAWSDESR------------FLLRHSDGRV--RIWRLQHESM-DPS-----CLVSTVQ--AGGGGVMVW-GIF------------------------------SWHSLG------------------------PLVPIEH-----RCNATAYL---SIVADHVHPFMTT----MYPTSDGYFQQD--NAPCHKAGIISDWFLEHDNEF----TV-----LKWPPQSPD-LNPIEH-LWDVVEREIRIMDVQPT--------------------------------------------------
>Takifugu rubripes
---WKNVAWSDESR------------FLLRHSDGRV--RIWRLQHESM-GPS-----CLVSTVQ--AGGGGVMVW-GIF------------------------------SWHSLG------------------------PLVPIEH-----RCNATAYL---SIVADHVHAFMTT----MYPTSDGYFQQD--NAPCHKAGIISDWFLEHDNEF----TV-----LKWPPQSPD-LNPIEH-LWDVVEREIRIMDVQPT--------------------------------------------------
>Tetraodon nigroviridis
---WKNVAWSDESR------------FLLRHSDGRV--RIWHQQHESM-DPS-----CLVSTVQ--AGGGGVMVW-GIF------------------------------SWHSLG------------------------PLVPIEH-----RCNATAYL---SIVADHVHPFLTT----MYPTSDGYFQQD--NAPCHKAGIISDWFLEHDNEF----TV-----LKWPPQSPD-LNPIEH-VWDVVEREIRIMDVQPT--------------------------------------------------
>Eptatretus burgeri
---WKKVTWSNESR------------FLLDHMNGRV--RVRRLPGEVM-APG-----CTVGRRQ--AGGGSVMLW-AMF------------------------------CWETLG------------------------PVIHVDV-----NLTRVTYL---NIVADQVHPFMAM----VFPDGSGLFQQD--NAPCHTAHIFREWFEEHDEVF----TV-----LPWPPNSPD-LNPIEH-LWDVLDRQVRCTAAP----------------------------------------------------
>Clitarchus hookeri
---WKTVAWSDESR------------FQLVRADGRV--RVWRRPHESM-DPS-----CQQGTVQ--AGGGSIMVW-AVF------------------------------TWNGLG------------------------PLVQLNR-----SLTGKGYV---QLLGDHLQPFMDF----MYPNNDGIFMDD--NAPCHRATTVRDWFEEDSGQF----QR-----MIWPPRSPD-MNPTEH-LWDIIEKSVRAQTPAP---------------------------------------------------
>Machilis hrabei 
---WKKVTWSDEFR------------FQLIQAGGRV--RVWRRPHEFM-DPM-----CQQGTVQ--AGGGSIMVW-GAF------------------------------MWHGLG------------------------PLVKLDT-----SLASHRYV---QLLGDHLQPFMQF----IYPDNDGIFQED--NAPCLRVRIAREWFDEYSGQF----QR-----TIWPPRSPD-MNPIEH-IWYMLERAIRARNR-----------------------------------------------------
>Xenocatantops brachycerus 
---WKHVAWSDESR------------FKLYRADGRV--RVWRQPHESM-DPA-----CQQGTVQ--AGGGSVMVW-GVC------------------------------SWSDMG------------------------PLIRLDT-----TLTGDTYV---RILSDHLHPFMSI----VHSDGLGQFQQD--NATPHTSRIATEWLQEHSSEF----KH-----LRWPPNSPD-MNIIEH-IWDALQRAVQKRSPPPR--------------------------------------------------
>Cryptotermes secundus
---WQHVAWPDESR------------YQLFRADGRV--RVWRRPHEAM-NPS-----CKQGTVQ--AGGGSILMW-GVF------------------------------TWRELG------------------------PLVLLNT-----SLTGDRYV---TLLGDHLQPFMDF----MYPHNDGIFQQD--NAPCHRAGVVQNWFEEHSGEF----RR-----MVWPPRSPD-MNPVEH-LWDVVERSIRTQNATP---------------------------------------------------
>Parasteatoda_tepidariorum
---WQQVAFSDESR------------FMLHRTDGRW--LIRRETSESK-HPA-----TIAGRLQ--AGGESIMVW-GMF------------------------------SWYSLG------------------------ALIIVEG-----TMNQHKYA---SVLADHVHPYMRM----IFPQNDGIYQQD--NARCHTARSVCAWFEEHQDKF----TV-----LPWPANSPD-LNPVEN-LWDHLDRVVRAMDPQPR--------------------------------------------------
>Latrodectus_hesperus
---WRQVAFSDESR------------FMLHRTDGRW--RIRRETSERN-HPA-----TIAGTVQ--AGGGSIMVW-GMF------------------------------SWHSLG------------------------SLIIVEG-----TMDQYKYA---SVLADHVHPYMRI----VFPQDDGIFQQD--NARCHTAASVRAWFEEHQDEF----TV-----LPWPANSPD-LSPIEH-LWDHLDRVVRAMDPQPR--------------------------------------------------
>Stegodyphus_mimosarum
---WRQVAFSDESR------------FMLHRTDGRW--RIRRETSERN-HPA-----TIAGTVQ--AGGGSIMVW-GMF------------------------------SWHSLG------------------------SLIIVEG-----TMDQYKYA---SVLADHVHPYMRI----VFPQDDGIFQQD--NARCHTAASVRAWFEEHQDEF----TV-----LPWPANSPD-LNPIEH-LWDHLDRVVRAMDPQPR--------------------------------------------------
>DD30D_pogo_S20478_ Dm
GYNPEDIFNADETA------------LFYKAMPNATFFTCGKQ------LNGQKSQRVRLTLLFICNATGTYKKTFVI---GRSKSPRCFKNANVPIPY----------YANKKA------------------------------------WMTKDLWRKIMTGFDEEM----------KKQNRKILLFID--NATSHTTV-----------KDFENIKL-----CFMPPNATALLQPLDQGIIHSFKLEYRRILVKQQLIAVNCGKSTVE-------FLKSLSLLDALYFVNQGWK-NVKMLTIQNCF
>DD31D_Lemi1_AC006161_At
-FPLKDVFNMDETG------------LFYKLQADHSLATKQ--------LEGRKQDKERLTVVICCNADGSEKVPLWII--GKYAKPRCFKNVNMSGLNCEY-------RSNKRA------------------------------------WMTSVIFEEYMRWFDN------------KMHGRRVLFVVD--NGPAHPKII----------EGLQNVEL-----FFLPPNMTSKIQPCDAGIIRAFKMHYRRRFYREILEGYELGQSDPG----------TINVLDAISFAVSAWTINVRRETILNCF
>DD32D_Tigger1_RepBase_Hs
--TKQQIFNVDETA------------FYWKKMPSRTFIAREEKS-----MPGFKASKDRLTLLLGANAAGDFKLKPMLI--YHSENPRALKNYAKSTLPVLY-------KWNNKA------------------------------------WMTAHLFT---AWFTEYFKPTVETYCSEKKIPFKILLLID--NAPGHPRALM---------EMYKEINV-----VFMPANTTSILQPMDQGVISTFKSYYLRNTFRKAIAAIDSDSSDGSGQSKLKTFWKGFTILDAIKNIRDSWE-EVKISTL----
>DD34D_Ccmar1_U40493_Cc
------LLTGDEKW------------ILYNNVQRK---RTWKQAHEGA-EPMSKGGLHPMMVLL--------CIW-----------------------------------WDIRG-------------------------VIYFELLPAGETITANKYC---QQLVELKKAIDEKRPI-FANRKGVLFHYD--NARPHVAKPTLAKLKEMNWEI-----------MPHSPYSPD-IAPSDYHLFRSLQNNLNGKKFK----------------------------------------------------
>DD34D_Hsmar2_U49974_Hs
------IVTGDETW------------LYQYDPEDKAQSKQWLPRGGSG-PVKAKADWSRAKVMA--------TVF-----------------------------------WDAQG-------------------------ILLVDFLEGQRTITSAYYE---SVLRKLAKALAEKRP--GKLHQRVLLHHD--NAPAHSSHQTRAILREFRWEI-----------IRHPPYSPD-LAPSDFFLFPNLKKSLKGTHFS----------------------------------------------------
>DD34D_Mos_X78906_Dm
------IVTGDEKW------------IFFVNPKRK---KSYVDPGQPA-TSTARPNRFGKKTML--------CVW-----------------------------------WDQSG-------------------------VIYYELLKPGETVNTARYQ---QQLINLNRALQRKRPEYQKRQHRVIFLHD--NAPSHTARAVRDTLETLNWEV-----------LPHAAYSPD-LAPSDYHLFASMGHALAEQRFD----------------------------------------------------
>DD34E_Passport_CAB51371_Pp
-----KVLWSDETK------------IELFGLNAKR--YVWRKPNTAH-HPE-----HTIPTVK--HGGGSIMLW-GCF------------------------------SSAGTG------------------------KLVRIEG-----KMDGAKYR---EILEENLMQSAKD----LRLGRRFIFQQD--NDPKHTARATKEWFGLKNVNV-----------LKWPSQSPD-LNPIEN-LWQDLKIAVHRRSPSNLTEL-----------------------------------------------
>DD34E_Prince_AAP49009_Rp
-----NILWTDETK------------VELFGRCVSK--YIWRRRNTAF-HKK-----NIIPTVK--YGGGSVMVW-GCF------------------------------AASGPG------------------------RLAVIKG-----TMNSAVYQ---EILKENVRPSVRV----LKLKRTWVLQQD--NDPKHTSKSTTEWLKKNKMKT-----------LEWPSQSPD-LNPIEM-LWYDLKKAVHARKPSNVTEL-----------------------------------------------
>DD34E_Quetzal_AAB02109_Aa
-----KVLFTDESK------------FNIFGWDGTI--KVWRPPGEGL-NPK-----YTAKTVK--HNGGGVLVW-GCM------------------------------AANGVG------------------------NLQVIDG-----IMDQYVYI---NILKQNLGPSLEK----LGMSQDYWFQQD--NDPKHTAFNSRLFLLYNTPHQ-----------LKSPPQSPD-LNPIEH-AWELLERKIRQTRIKNRVDLE----------------------------------------------
>DD34E_Sleeping beauty_AFR53956
-----NVLWSDETK------------IELFGHNDHR--YVWRKKGEAC-KPK-----NTIPTVK--HGGGSIMLW-GCF------------------------------AAGGTG------------------------ALHKIDG-----IMRKENYV---DILKQHLKTSVRK----LKLGRKWVFQQD--NDPKHTSKHVRKWLKDNKVKV-----------LEWPSQSPD-LNPIEN-LWAELKKRVRARRPTNLTQL-----------------------------------------------
>DD35D_Fot1_Q00832_Fo
-IPPERRYNADEGG------------IMEGQGVNGLVIGSSQESPNAV-PVKTATVRTWTSIIECISAVGVVLHPLVIFKAKTIQEQWFRREFLQKHLGWQVTFSKNGWTSNSIA----------------------------------------------LEWLEKVFLPQTAP----ADPADARLLIVD--GHGSHATEQFMAKCYLNNVYL-----------LFLPAHCSHVLQPLDLGCFSSLKAAYRTLVGEHTAL---TDSTRVGKQRFLDFYARAREIGFRKVNIRSGWRAAG---------
>DD35D_Pot2_Z33638_Mg
-IKPENRWNMDETG------------IMEGKGSNGLVLGLNGIRPL---QRKEPGTRGWTTIIECISATGVALPPLVIFKGKNVQQQWFPTD-LSPFDNWQFHATENGWTNNQTA----------------------------------------------IEWLKKVFIPYTQP-----LTPEKRLLVLD--GHGSHITDEFMLLCLQNNIQL-----------LYLPPHSSHVLQPLDLSVFGPLKEAYRRQLGFVSQF---CCSTVIGKRNFLLCYRKARLKAFIAKTIQSGW-------------
>DD35D_Tan1_U58946_Aa
-ISSDDIYNFDETG------------FAMGMIATYKVVTSSQRAGRP--SLVQPGNREWVTAIECIRSNGEVLPSTLIFKGKTHLKAWYEGQSIPP--TWRFEVSDNGWTTDKIG----------------------------------------------LRWLQKHFIPLIRG----KSVGKYSLLVLD--GHGSHLTPEFDQSCAENEVIP-----------ICMPAHSSHLLQPLDVGCFSVLKRTYGGMVQKQMQY----GRNHIDKLDFLEVYPKAHQCALSKSNIISGF-------------
>DD35E_IS630_X05955_Ss
-----PVFYEDEVD------------IHLNPKIGAD--WQLRGQQKRVVTPGQNEKYYLAGALH--SGTGKVSCV-GGN------------------------------SKSS-------------------------------------------------ALFISLLKRLKAT----YRRAKTITLIVD--NYIIHKSRETQSWLKEN-PKF----RV-----IYQPVYSPW-VNHVER-LWQALHDTITRN-------------------------------------------------------
>DD35E_IS630_WP_004966524.1_So
-----PVFYEDEVD------------IHLNPKIGAD--WQLRGQQKRVVTPGQNEKYYLAGALH--CGTGKVSYV-GGN------------------------------SKSS-------------------------------------------------ALFISLLKRLKAT----YRRAKTITLIVD--NYIIHKSRETQRWLKEN-PKF----RV-----IYQPVYSPW-VNHVER-LWQALHNTITRN-------------------------------------------------------
>DD35E_IS630_WP_011114740.1_Sf
-----PVFYEDEVD------------IHLHPKIGAD--WQLRGQQKRVVTPGQNEKYYLAGALH--SGTGKVSYV-GGN------------------------------SKSS-------------------------------------------------ALFISLLKRLKAT----YRRAKTITLIVD--NYIIHKSRETQSWLKEN-PKF----RG-----IYQPVYSPW-VNHVER-LWQALHDTITRN-------------------------------------------------------
>DD37D_BmmarI_AAB47739.1_Bm
-----KILFTDENF------------FTIEQHFNKQNDRIYAQSSKEASQLV-----DRV-QRG--HYPTSVMVW-WGI------------------------------SYEGVT------------------------EPYFCEK-----GIKTSAQVYQDTILEKVVKPLNNT----MFNNQEWSFQQD--SAPGHKARSTQSWLETNVSDF---IRA-----EDWPSSSPD-LNPLDYDLWSVLESTACSKRHDNLESLK----------------------------------------------
>DD37D_maT_APL98300.1_Bt
-----NIVFSDEKI------------FPIEQFVNSQNDRVYL-TDRSYENLS-----HRLATRR--QHPPQIMVW-AAV------------------------------TADGRS------------------------PIVFIEP-----GVKVNATYYRESVLEAALKPWANK----HFGRKPWTFQQD--SAPSHKARVNQEWLKNNVPNF---ITT-----TQWLSNSPD-ANPMDYSLWAILESKVRSKKYTSLEML-----------------------------------------------
>DD37D_MhmaT1_AEO90418.1_Mh
-----QILFSDEKI------------FTIEESFNSQNDRVYASTSQEAQDIA-----PRI-MRG--HYPASVMVW-WGV------------------------------SYEGAT------------------------ELHFCEK-----GVKTSAKVYQDTVLEPVVENVNHT----LFQHQQWSFQQD--SAPAHKARSTQEWLRSNVPDF---ITP-----SDWPSSSPD-LNPLDYKLWAILESKVCRKRHPNIDSLK----------------------------------------------
>DD37E_AF377999_Aa
------ILMDDETYVKAEFGQIPGQKIYLATARGDVSAKFKFVFADKF--------------------ARKNIIWQGIC------------------------------SCGQKT------------------------KVFLTDK-----TMTSEVYKK--ECLQKRILPFIRA------HDRPVMLWPD--LASCHYSKTVIEWYATNGVSV---IPK-----DLNPPNCPQ-FRPIEK-YWAITKRRLKAKGKLVKNMTQMKNWW-----------------------------------------
>DD37E_AF378000_Oe
------ILMDDETYVKADFGQIPGQNFYLATARGDVPAKFKFVFADKF--------------------ARKYMIWQGIC------------------------------SCGQKT------------------------KVFLTDK-----TMTSEVYKK--ECLQKRFLPFIRA------HDRPVMLWPD--LASCHYSKTVIEWYATNGVSV---IPK-----DLNPPNCPQ-FRPMEK-YWVITKRRLKAKGKLVRNITQMKNWW-----------------------------------------
>DD37E_AF378002_Ag
------LLMDDETYVKADFGQIPGQTFYLATGRGDVPAKFKFVFADKF--------------------ARKFMIWQGIC------------------------------SCGKKT------------------------KVFVTNK-----TMTSELYQK--ECLQKRILPFIRS------HDHPVMFWPD--LASCHYSKVVREWYAEKGVLF---VPK-----NLNPPNCPQ-FRPIEK-YWAIMKRRLKAKGKVVKDINQMTTWW-----------------------------------------
>DD39D_ADP24264.1_Pe
----------DEKW----------------FYRTRKCQNYYLALDEDK----------PERTTKSKNFIEKVMLLAAIARPRFDGDGNVTFSGKIGIFPFTFVEPAKRSSANRPA------------------------GTLVTKAMT---SVTKETSR---EYLVNKVLPAIKQKWPAEEVGTPIFIQQD--NARTHIAINDDEFCRAASADG---FDISL---MCQPPNSPD-LNVLDLGFFAAIQSMFQKSSPSNVEDIVAKVIQ-----------------------------------------
>DD39D_Osmar1_AF172282_Os
-------IFIDEKW----------------FNITRKTVRYYAAPTASR----------RIRTIQNKNFIPKIMILTALARPRFDSNGNCIFDGKIGCFPFVTYTAAKRSSVNRPA------------------------GTIEMKPIE---SITKEVIR---SFMIEKVLPAVRAKWPREDAGKPIYIQQD--NARPHIAPDDRMFCEAAKQDG---FNIKL---VCQPANSPD-LNVLDLGFFNSIQSIQYKSASTTTEELVAAIDR-----------------------------------------
>DD39D_Soymar1_AF078934_Gm
---------------------------------------YYLLPDEDK----------PHRSCKSKNFVPKVMFLTAVARPRFDSEKNVTFSGKIGIFLFVTQEPAKRTSVNRVA------------------------GTMETKAIT---SINRDLIR---SVFIEKVLPATKEVWPRDELGSTIFIQQD--NARTHINPDDPEFVQAATQDG---FDIRL---MCQPPNSPD-FNVLDLGFFSAIQSLHYKEAPKTIDELVNAVVK-----------------------------------------
>DD41D_ADD24484.1_Ls
------VYFSDEAH------------FHLTGCVNKENMRYYATDTSN--DP---------ELPL---HSPKVTVWCAIS------------------------------STGIIG------------------------PWFFEENEVKET----DQYV---NMLKEFFLPRIDE----L-DLGDIWFQQD--GATTHTSKAAMAVLTEHFPER----LISIMGDLEWPDSSPD-LSPCDFYLWGYLKSRVYVNNPSSLPD------------------------------------------------
>DD41D_APL98303.1_Bt
-----KIIFSDEAH------------FWLNGFVNKQNMRYWSGSNPHV-------------LHESPLHPEKITVWCGLW------------------------------AGGVIG------------------------PYFFRDDQDRHVTVNGNRYR---SMITEYFWPELDD-----MDLDNMWFQQD--GATSHTANVTIDLLKTKFGER----VISRNGPVNWPPRSCD-LTPLDYFLWGYVKSMVYANKPATIDEL-----------------------------------------------
>DD41D_JAC51026.1_Bd
-----QILFSDEAH------------FWLNGYVNKQNCRIWGEEQPEA-------------VQELPMHPEKCTVWCGLY------------------------------AGGIIG------------------------PYFFKDAVGRNVTVNGDRYR---SMLTNFLLPKMEE-----LNLVDMWFQQD--GATCHTARDSMAILRENFGQQ----FISRNGPVSWPPRSCD-LTPLDYFLWGYVKSKVYRNKPATIPAL-----------------------------------------------
>TP36_RB
---GDPVFSIDSKR---------KESLGEVHRSGDVIANQAAEVLDHDLPAYRDGEVTPHGIYDVQENTGHVTVT----------------------------------TGSDTG------------------------------------EFAVASFQRYWEEVGSVQ----------HASAKRILLLCDCGGSNSYRSNTLKHHLQELSNELGLPIQV-----AHYPVHCSK-YNPIERREFSHVERAFSGRIFSTAS-------------------------------------------------
