# Supplementary material for: Incomer, a DD36E family of Tc1/mariner transposons newly discovered in animals
Source: Mob DNA. 2019 Nov 23;10:45. doi: 10.1186/s13100-019-0188-x (PMC6875036; doi:10.1186/s13100-019-0188-x)
Supplement: Supplementary file 7 — Additional file 7: Text S3. Alignment of CDS regions of RAG1 genes. [file 13100_2019_188_MOESM7_ESM.txt]

>Pygocentrus nattereri
------------------------------------------------ATGGAGACAGAGCCGAGCCTTCCGGCGGATGCGCCGAGAGCCTCCATGCCGGACGAGCTATGCCATCCTTATTCCAAATTCTCTGACTGGAAGTTCAAGCTCTTCCGGGTGCGCTCCATGGAGAAGGCGCCCTTGCCCAGTGA-----------------ACCACCCTTGGAGAAGG------AAGCGCAGA-------------TGAGGGTGGATGTGCAGGGGGATGCCAG---------GGGCCTTCCTGGTAGTGTTATGAAGCTCTGTTTGGGGGGCAAGAGCAAGGAGAATGTGGAGGGGGCTGGTAGGCGGGTGGATCTCAAGCTACAGGAGATTGACACACACATGAACCATCTCAGGTCTTTATGTCGCTTATGTGGCGTGATTCTCAGGAAAGCCAAAGGC---CCAGAGCATGAAGTCCAGGGAAACTTGGATGATTCCAGCAAGTGTGCCCTGCGTAGGATGGGTTGCAAGGCTTCTAGCTGGTCTGAGGTCATTCTGAAAGTGTTTAAAGTGGATGTGAGTGGAGACATGGAAACAATTCACCCCTCAAGGTTCTGTCATCGATGCTGGACAGTAGCCATGAGAGGAGGTGGTTTCTGTAGCTTCACTAGGACAAGGGTTCCTGTGTGGAAGCCTCATACCTCACACTGCCTGCTCTGCTTCCCCAAGAGACTCATACTTCAGCGGAGGGGAAGGAAGAGAAGCAAACCACTACGTAATGCAC------ACTGCCTGCCCAAGA------GGACCAAGAGAGACTCT-TCAACAC------CCACGGG---GGGCAACAGAGTGTGGAGACAGACCACAGACAACCCAGAAGCATTTGGCTTGAGGGCATGGGTAAAACCAGCTGCTCAGAAAACCCTTTGGGTGAAGAATATAACTCGCTGTCAGAAAGACCACCTAAGCTACCGGCTACTCCCCGGCGATCTCCCAAAAGACTTTGTGAATGGTGTTACCTGCCAGGTGTGTGAGCACCTGCTCTCTGACCCAGTCCAGTCCCCATGCCTTCACCTCTTCTGTCGCACCTGCATTCAGAAATACAGCAAATCTTTGGGTCCCCAGTGTCCATCTTGTGGCATCCTTTTTAACCCATGTGACCTGACTAGCCCTGCCAAAGCCTTTCTCTCCGTTCTCAACTCTCTTCCTCTGGTCTGTCCAAGAGAAGGTTGTGGGGAGTGGGTCAGATTCGATTCCTTTGGAGATCATTGCCTGAATCACTGCCTTGAAACAAATGATGACGA--GGGACAGGATAATTCAG-AGCAGA---ATCTGGATGGCTACCTGCCTGTCAACAAGGGTGGTCGTCCCCGACAGCACCTGCTCTCGCTAACACGACGAGCACAGAAGCACAGGTTGAGAGAGCTGAAGAATCAGGTGAAGGCGTTCGCTGACAAGGAGGAGGGTGGAGATGTGAAGGCTGTGTGCTTGACACTGTTCCTGCTGGCACTAAGGGCCGGGAATGAACACAGGCAGGCTGATGAGCTGGAGGCCATGATGCAAGGCAGGGGGCTTGGCCTGCACCCTGCAGTGTGTCTGGCCATACGGGTCAACACCTTCCTCAGCTGTAGCCAGTACCACAAGATGTATCGCACCGTCAAGGCCACTAGTGGACGCCAGATCTTCCAGCCCTTGCACACCCTCCGTACTGCTGAGAAGGAGCTTCTCCCTGGCTTCCATCAGTTTGAGTGGCAGCCTGCTCTCAAAAATGTGTCTACCTCTTGGGATGTAGGCATCATTGATGGACTCTCTGGCTGGACAGTCTCTGTAGATGATATACCAGCAGATACCATCTCTAGACGATTTCGCTATGATGTGGCACTAGTATCAGCTCTTAAAGACTTGGAGGAGGATATCATGGAGGGTCTAAGGGAGAGAGGCTTGGATGACAGCACTTGCACTTCCGGTTTCACTGTGGTGATCAAGGAGTCATGTGATGGCATGGGAGATGTCAGCGAGAAGCATGGAGGAGGGCCAGCTGTTCCGGAGAAGGCGGTGAGGTTCTCTTTTACTGTGATGTCAATCACGGTT---CAAGCAGAAGGTGAGGAAGAAGCAGTCACAATCTTCCAAGAGCAAAAACCCAACTCAGAGCTCTCCTGCAGGCCCATGTGTTTGATGTTCGTGGATGAGTCTGATCATGAGATGCTGACTGCCATCTTAGGTCCTGTAGTGGCAGAACGTAGAGCTATGAAGGAGAGTCGCCTCATTTTGTCCATAGGTGGGCTTCTTCGTTCCTTTCGCTTTTACTTCCGAGGCACAGGCTATGATGAGAAGATGGTGAGAGAAATGGAAGGGTTGGAGGCTTCAGGCTCCACTTACATCTGCACACTGTGTGACTCCACACGAGCTGAAGCCTCTCAGAACATGGTGCTGCACTCTATCACCCGAAGCCATGAGGAAAACCTTGAGCGCTATGAGATTTGGAGAACCAACCCTTTCTCTGAGTCTGCAGATGAGCTGCGGGATCGAGTGAAAGGGGTTTCAGCTAAGCCTTTTATGGAGACCCAGGCTACTCTGGATGCCTTGCACTGTGACATTGGCAATGCTACCGAGTTTTACAAGATATTCCAAGATGAGATCGGCGAAATGTACCTGAAACACAATCCAACTCGAGAGGAGCGCCGACGCTGGCGATCAGCCCTTGACAAGCAGCTGAGGAAGAAGGTGAAGCTGAAGCCAGTGATGAGGATGAATGGAAACTATGCCCGGCGGCTGATGACCCGTGAGGCTGTGGAGGTGGTGTGTGAGCTGGTTCCTTCAGAGGAGCGCCGCAAGGCCCTGAGAGAGCTGATGGAGCTGTACCTCCAGATGAAGCCTGTGTGGCGCTCCACTTGCCCAGCCAGAGACTGCCCCGATCAACTCTGCCGTTACAGCTTCAACTCCCAGCGCTTTGCCGAACTCTTGTCCACCACATTCAAATACCGTTATGATGGCAAGATTACCAACTACCTCCACAAGACTTTGGCCCATGTGCCTGAGATTGTGGAAAGAGACGGCTCAATTGGTGCATGGGCCAGTGAGGGGAATGAGTCTGGGAACAAGCTTTTCCGCCGCTTCCGTAAGATGAACGCCAGGCAGTCCAAGACATTTGAGTTAGAAGACATACTAAAACACCACTGGCTATACACATCCAAGTACCTGCAGAAGTTCATGGAGGCTCACAAGAATTCTCCAAAAGCACTGCAAGCCACCATCAACCCAGA---------GGAATGCCCAGATAACT--TGGATATGGC---AGACATACCAGACTT-TTGA----------------------------
>Sinocyclocheilus grahami 
------------------------------------------------ATGGAGAAAGGGAGGTGGAGTTCTGAAGATGCTCCCAGAGCCTCCATGCCTGACGAACTGTCACATCCT------AAGTTTTCGGAATGGAAGTTTAAGCTCTTTCGGGTCAGGTCCATGGAGAAGGCCCCTCTGCCTAATGA-----------------AACACCGGTGGAGAAGG------AAAACCAGC-------------CTGAGGTAGCAATGGAGGTGGC---------------AGGCTCTCCAGGCAGTGTTATGAAGCTCTGTTTTGGAGGGAAGAGTAAGGAAAACATGGAGAGTGCTCGAGGGAGAGTGGACCTTAAGCTGCAGGAAATTGATACACATATGAATCTTCTCAAATGCCTGTGTCGCCTTTGTGGCCTTTCAATACGGAAGGCTAAAGGT---CCTTCGCATGAAGTCCAGGGAGACTTGGAAGAGTCCAGTCGGTGTGCCTTGCGTAGGATGGGCTGCAAGTTTCTGACCTGGCCGGAAGTGATCTTGAAGGTCTTCAAGGTGGATGTGACAACCGACATGGAGACGGTGCATCCATCTTTGTTTTGTCAAAGATGCTGGACTGCTGCCATGAGGGGAGGAGGTTTCTGTTCTTTCACTAGGACCCAGATCCCAGACTGGAAGCCCCACACCTCCAACTGCGACCTCTGCTTCCCTAAAAAGAGCTCTTTTCAGCGAATAGGAAGGAAGCGGGCTAAACCACTTAAAAGTGCAC------ACAGCCTTCCAAAGA------GAATCAAAAGGGACTCC-TCAGAAT------TCTCAGG---GGCCAATAGAGTGTGGAGAAAGACCACAGAGAATACTGCGGGATCAGGTGGGAAAGAATGGTTAAAACTATCAGTTCAGAGAGGACAGTGGGCAAAGAATATCACACAATGCCAGAGGAACCATCTGAGCACTAAGCTCATCCCCACTGAAGTCCCAGCGGACTTCATACGTGCTGTTACTTGCCAAGTATGTGATCATCTGCTTTCTGACCCTGTCCAGTCGCCGTGTAGACACCTGTTCTGTCGGGTCTGCATCCTAAGATACAGTCGTGCTTTGGGCCCAAACTGTCCCACCTGTAACCAACATCTAAATCCATCCCACCTGACCAGGCCAGCCAAATTCTTCCTTGCCACCCTCAACTCACTCCCTCTGCTCTGCCCCAGAGAAGGATGCAGCGACTGGGTCCGATTGGACTCCTTTAGGGAACACTGCCTCAACCACTACCATGAAAAAGAGTCTCAAGA--AGAACAAACACCTTCAG-ACCAGA---ATATCGATGGTTACTTGTCGGTCAACAAAGGTGGGCGTCCTCGACAGCACCTTTTGTCACTGACCCGTCGGGCTCAAAAGCACAGGCTGAGAGACTTGAAGAACCAGGTGAAGGTTTTTGCTGAAAAGGAAGAAGGAGGGGATGTGAAGTCAGTCTGTTTGACGCTCTTCATTCTGGCGTTGAGAGCTGGGAATGAACACAAACAAGCAGATGAACTGGAAGCTATGATGCAAGGCAGGGGATTTGGTCTGCATCCTGCAGTGTGTTTGGCTATAAGGGTAAACACCTTCCTCAGCTGCAGTCAGTACCACAAGATGTACCGCACTGTAAAGGCCACTAGTGGTCGCCAGATATTCCAGCCCCTGCACACTCTACGTAATGCTGAGAAAGAGCTTCTTCCTGGGTTCCACCAGTTTGAGTGGCAGCCAGCTTTAAAAAATGTTTCCAGCTCCTGGGATGTGGGCATCATTGATGGCCTCTCTGGTTGGACAACCTCTGTTGACGATGTCCCTGCGGACACTATCTCCAGAAGATTCCGTTACGATGTGGCACTGGTTTCTGCATTAAAAGATTTGGAGGAGGACATAATTGAAGGACTGAGAGAGAGGGAGCTGGATGACAGCATATGCACCTCCGGTTTTACCGTTGTGGTGAAAGAATCATGTGATGGTATGGGAGATGTCAACGAGAAGCATGGATCTGGTCCAGCGGTTCCTGAGAAGGTAGTGAGGTTTTCCATCACAATCATGTCCATCTCCATC---CGAGTTGAGGGTGAAGATGATGGCATCACCATCTTTCAGGAACAAAAGCCAAACTCTGAGCTCTCCTGCAGACCTTTGTGCCTCATGTTTGTGGATGAGTCCGACCATGAGACCCTGACGGCCATCTTGGGACCTGTGGTAGCAGAGCGGAAAGCCATGACGGAAAGTCGTCTTATTTTATCGGTTGGTGGTCTGCTACGATCCTTTAGGTTCTTCTTCCGGGGCACAGGCTATGATGAGAAGATGGTTCGTGAATTGGAAGGCCTAGAAGCATCAGGCTCCACTTATATATGCACACTCTGCGACTCAACCCGAGCTGAAGCGTCTCAGAACATGGTGCTACATTCCATCACACGTAATCACGATGAAAATCTTGAGCGCTACGAGATCTGGAGGACAAATCCTTTCTCAGAGTCTGCTGATGAGCTCCGTGACCGGGTCAAAGGCGTTTCTGCCAAGCCTTTCATGGAGACCCAGCCTACTCTAGATGCCCTGCACTGCGACATTGGCAATGCTACTGAATTCTACAAGATCTTTCAGGATGAGATTGGCGAAGTCTACCAGAAGAGCAATCCGAGCCGAGAGGAACGCCGTCGTTGGCGGTCAACCCTGGACAAACAGCTAAGAAAGAAGCTGAAACTCAAGCCTGTGATGAGGATGAATGGAAACTATGCTCGTCGGCTGATGACACGTGAAGCTGTGGAGGTGGTCTGTGAGCTGGTTCCTTCTGAGGAACGGCGTGAGGCACTACGAAAACTGATGGACCTCTACCTCCAGATGAAGCCTGTGTGGCGTTCCACCTGTCCCTCCCGAGACTGCCCTGACCAACTCTGTCAATACAGCTACAACTCTCAGCAATTTGCTGATCTGCTTTCCACCACATTTAAGTACCGCTATGATGGAAAAATCACCAACTACCTCCACAAGACTCTGGCCCATGTTCCTGAGATTGTTGAGAGAGACGGGTCTATTGGAGCATGGGCCAGTGAAGGCAATGAGTCTGGGAACAAGCTGTTCAGACGTTTTCGGAAGATGAATGCAAGGCAGTCCAAAATGTTTGAACTTGAAGATATACTTAAACACCACTGGCTGTACACCTCCAAGTATCTTCAGAAGTTTATGGAGGCTCACAAGAATTCAGCAAAAGCAATGCAGGCCACATTCAACCCAGA---------AGAGATCCCAGATGAAG--TTGACATGCCTCTTGAAGTCCCAGATTT-TTGA----------------------------
>Seriola lalandi dorsalis
------------------------------------------------ATGGCGGAGGAGAACCCGGAGACAGATGG---CCCCAGATCCAACATGCCGGCTGAGCTCCACCATCCCCACTCTAAGTACTCTCAGTGGAAGTTTAAGCTATTTAGGGTGAGATCCATGGAGAAGGCCCCTCTCCCCAGTGAGACACAGGC--TGAGAACGGAGTCTTGTTAGGGATCTC--ACCTCCTGCAGC--------TCCAAAAATAGAATTAGATAATGGGGT---------------GAGTCCAGGGAGCGTTATGAAATTGTGCCTTGGGGGAAAAAGCAAGGAGAATGTGGAGGGCCCGGGCCGGAGGGTAGATAAGAAGTTAGAGGAAATGGACACCCACATGAACCACCTCAGGTGTCTCTGCCGTCTCTGTGGAATGACCCTGAGGAAAGTCAAAGGA---CCAGTGCATGAAGTTCATGGGGATCTGGATGAAGTGAGCAAAGGTGTCCTGCGTAAAATGGGCTGCAGGTTTACCGGCTGGCCGGAGGTCATCCTCAAAGTCTTCAAAGTGGACGTGACGGAGGACACAGAATCTGTCCACCCGCTCTCCTTCTGCCATCGCTGCTGGATGGCTGCCATACGAGGAGGCGGCGTCTGCAACTTCTCCAGAGTAAGAGTCCCTGAGTGGAAACCCCACTCTTCCCCCTGCTACCTTTGCTCCCCAAAGAAATGTTCATTCCAGCGGACCGGGAGGAAGAGGAGGAAGACCATTCCCAGAGCCC------AGAGCCTGGCGAAAA------GGACCAGGTGGGAGCACTCCGACAGCA----TCGCCGTAGGAGAGAAGAGAGTTCTGAGATCATTCGCAGACCGTCATCATGGTCAGGGGCTCAGGGGCTGGAGGAAACCCAGCATCCAGAGAGAGCAGTGGGTGAGGAACATCACCCGCTGCCAGAAAGACCACCTGAGCGCTAAACTGATCTCTGACAAGCTCCCTGTGGACTTCCTCTTTTCTTTTACCTGCCTGGTGTGCGACCACCTGCTCTTTGATCCAGTTCAGTCCCCCTGCGGGCACCTCTTCTGCCGCAGCTGCATCATAAAATGCAACCACGTTCTGGGACCCCACTGCCCAGCCTGCAACTTGTCCTGTGGCCCTGATGACCTCAGCCCGCCTGCCAAAGCCTTTTTATCAGCTCTGCATTCCCTACCTCTGCTTTGCCCCAGAGGCGGTTGCGGCAAGCAGGTAAGGTTGGACTCATTTAAAGCTCACTGTCGGGACCACGAGCTGAATGAGCAGGACGCAAA-----TGAGCAGTCATCAG----AGC------TTGATAACTACCTGCTAGCCAATAAAGGGGGAAGACCCCGTCAGCACTTGCTGTCACTAACCCGTCGTGCCCAGAAGCATCGACTGAGGGATTTGAAGAACCAGGTCAAAGTGTTCGCAGACAAAGAGGAAGGTGGTGACCTGAAGTCCGTGTGCCTGACACTGTTCCTGCTCGCACTGAGATCTGGGAATGAACACCGGCAAGCAGATGAGCTCGAGGCCATGATGCAAGGCAGAGGCTTTGGGTTGCATCCCGCAGTGTGCTTGGCCATTCGGGTGAACACTTTCCTGAGCTGCAGCCAGTATCACAAGATGTACCGGACCGTCAAAGCCACCAGTGGCCGCCAGATCTTTCAGCCCCTGCACACCCTCCGAGCAGCAGAGAAGGAGCTTCTCCCTGGCTTTCACCAGTTTGAGTGGCAGCCAGCTCTCAAGAATGTGTCCACATCTTGCAATGTTGGCATTATTAATGGGCTCTCTGGATGGGCTTCCTCGGTGGATGACACCCCGGCTGACACCATCACTCGGCGCTTTCGTTATGATGTGGCGCTGGTGTCAGCATTAAAGGATCTGGAGGAGGACATCATGGAGGGGCTGAGAGAGAGCGGGATGGAAGACAGTGCTTGCACCTCAGGCTTTACTGTCATGATCAAGGAATGCTGTGATGGCATGGGCGATGTCAGCGAGAAACACGGCGGAGGACCAGCCATTCCCGAGAAGGCTGTACGTTTCTCTTTCACTGTTATGTCTCTCTCTGTC---CGGGCAGAGGAGGAGGAGGAGGACGTTACCATCTTCACCGAGCCAAGGCCCAACTCGGAGCTGTCCTGTAAGCCCCTTTGCTTGATGTTTGTGGATGAGTCAGACCACGAGACACTCACAGCTCTCCTGGGGCCTGTAGTTGCAGAGCGTAATGCAATGAAAGAGAGCAGACTCATCCTCTCCATCGGCGGCCTTCCTCGCTCCTTCCGCTTCCACTTCAGGGGCACGGGATACGATGAGAAGATGGTGCGAGAGATGGAAGGCCTGGAGTCCTCGGGGTCCACGTATGTCTGCACTCTGTGTGACTCCAGCCGGGCGAACGCCTCTCAAAACATGGTGCTACACTCCGTCACCCGCGGCCATGAAGAGAACCTAGAACGTTATGAAATATGGAGAACCAACCCCTTCTCTGAGTCTGTGGACGAACTGCGAGACAGAGTCAAAGGTGTCTCTGCAAAGCCCTTCATGGAGACCCACCCCACGCTAGATGCGTTGCACTGCGACATTGGCAATGCCACTGAGTTCTACAAAATCTTCCAGGACGAGATTGGGGAGGTGTATCAAAAGGTCAACCCCAGCCGGGAGGAAAGGCGCAGCTGGAGGGCCGCCCTAGATAAACAGCTGAGGAAGAAGATGAAGCTTAAACCGGTAATGAGGATGAATGGGAACTACGCCCGCAGGCTAATGACCCTGGAGACTGTGGAGGTGGTGTGTGAACTGGTGCCCTCAGAGGAAAGGAGAGAGGCCCTGAGGGAGCTCATGAGGCTCTACCTCCAGATGAGGCCTGTGTGGCGCGCCACCTGCCCAGCCAAGGAATGCCCAGACCAGCTGTGCCGCTACAGCTTTAACTCGCAGCACTTTGCCGACCTCCTCTCCTCTACCTTCAAATACAGGTACAACGGAAAGATCACCAATTACCTGCATAAGACTCTGGCCCATGTGCCTGAAATCATAGAGAGAGATGGATCCATAGGAGCCTGGGCCAGTGAGGGGAACGAGTCGGCAAACAAACTGTTCAGGCGCTTCCGGAAGATGAATGCACGTCAGTCGAAGGCCTTTGAACTTGAGGACGTGTTGAAACACCACTGGCTCTACACCTCCAAGTACTTGCAGAAGTTTATGGAGGCTCACAAGAACTCTGCCAAAGCTCTGCAAGCTACCATTGACCCAAT---------AGAGATGCAGGATGATG--AGGATATTTCTCTAGAAGTGAATGAATT-TTGA----------------------------
>Seriola dumerili 
------------------------------------------------ATGGCGGAGGAGAACCCGGAGACAGATGG---CCCCAGATCCAACATGCCGGCTGAGCTCCACCATCCCCACTCTAAGTACTCTCAGTGGAAGTTTAAGCTATTTAGGGTGAGATCCATGGAGAAGGCCCCTCTCCCCAGTGAGACACAGGC--TGAGAACGGAGTCTTGTTAGGGATCTC--ACCTTCTGCAGC--------TCCAAAAATAGAATTAGATAATGGGGT---------------GAGTCCAGGGAGCGTTATGAAATTGTGCCTTGGGGGAAAAAGCAAGGAGAACGTGGAGGGCCCGGGCCGGAGGGTCGATAAGAAGTTAGAGGAAATGGACACCCACATGAACCACCTCAGGTGTCTCTGCCGTCTCTGTGGAATGACCCTGAGGAAAGTCAAAGGA---CCAGTGCATGAAGTTCATGGGGATCTGGATGAGGTGAGCAAAGGTGTCCTGCGTAAAATGGGCTGCAGGTTTACCGGCTGGCCGGAGGTCATCCTCAAAGTCTTCAAAGTGGACGTGACGGAGGACACAGAATCTGTCCACCCGCTCTCCTTCTGCCATCGCTGCTGGATGGCTGCCATACGAGGAGGCGGCGTCTGCAACTTCTCCAGAGTAAGAGTCCCCGAGTGGAAACCCCACTCTTCCCCCTGCTACCTTTGCTCCCCAAAGAAATGTTCATTCCAGCGGACCGGGAGGAAGAGGAGGAAGACCATTCCCAGAGCCC------AGAGCCTGGCGAAAA------GGACCAGGTGGGAGCACGCCGACAGCA----TCGCCGTAGGAGAGAAGAGAGTTCTGAGATCATTCGCAGACCGTCATCATGGTCAGGGGCTCAGGGGCTGGAGGAAACCCAGCATCCAGAGAGAGCAGTGGGTGAGGAACATCACCCGCTGCCAGAAAGACCACCTGAGCGCTAAACTGATCTCTGACAAGCTCCCTGTGGACTTCCTCTTTTCTTTTACCTGCCTGGTGTGCGACCACCTGCTCTTTGATCCAGTTCAGTCCCCCTGCGGGCACCTCTTCTGCCGCAGCTGCATCATAAAATGCAACCACGTTCTGGGACCCCACTGCCCGGCCTGCAACTTGTCCTGTGGCCCTGATGACCTCAGCCCGCCTGCCAAAGCCTTTTTATCAGCTCTGCATTCCCTACCTCTGCTTTGCCCCAGGGGCGGTTGCGGCAAGCAGGTAAGGTTGGACTCATTTAAAGCTCACTGTCGGGACCACGAGCTGAATGAGCATGACGCAAA-----TAAGCAGTCATCAG----AGC------TTGATAACTACCTGCTAGCCAATAAAGGGGGAAGACCCCGTCAGCACTTGCTGTCACTAACCCGTCGTGCCCAGAAGCATCGGCTGAGGGATCTGAAGAACCAGGTCAAAGTGTTTGCAGACAAAGAGGAAGGTGGTGACCTGAAGTCCGTGTGCCTGACACTGTTCCTGCTCGCACTGAGATCTGGGAATGAACACCGGCAAGCAGATGAGCTCGAGGCCATGATGCAAGGCAGAGGCTTTGGGTTGCATCCCGCAGTGTGCTTGGCCATTCGGGTGAACACTTTCCTGAGCTGCAGCCAGTATCACAAGATGTACCGGACCGTCAAAGCCACCAGTGGCCGCCAGATCTTTCAGCCCCTGCACACCCTCCGAGCGGCAGAGAAGGAGCTTCTCCCTGGCTTTCACCAGTTTGAGTGGCAGCCAGCTCTCAAGAATGTGTCCACATCTTGCAATGTTGGCATTATTAATGGGCTCTCTGGATGGGCTTCCTCGGTGGATGACACCCCGGCTGACACCATCACTCGGCGGTTTCGCTATGATGTGGCGCTGGTGTCAGCATTAAAGGATCTGGAGGAGGACATCATGGAGGGGCTGAGAGAGAGCGGGATGGAAGACAGTGCTTGCACCTCAGGCTTTACTGTCATGATCAAGGAATGCTGTGATGGCATGGGCGATGTCAGCGAGAAGCACGGCGGAGGACCAGCCATTCCCGAGAAGGCTGTACGTTTCTCTTTCACTGTTATGTCTGTCTCTGTC---CGGGCAGAGGAGGAGGAGGAGGACGTTACCATCTTCACCGAGCCAAGGCCGAACTCGGAGCTGTCCTGTAAGCCCCTTTGCTTGATGTTTGTGGATGAGTCAGACCACGAGACACTCACAGCCCTCCTGGGGCCTGTAGTTGCAGAGCGTCATGCAATGAAAGAGAGCAGGCTCATCCTCTCCATCGGCGGCCTTCCTCGCTCCTTCCGCTTCCACTTCAGGGGCACGGGATACGATGAGAAGATGGTGCGAGAGATGGAAGGCCTGGAGTCCTCGGGGTCCACGTATGTCTGCACTCTGTGTGACTCCAGCCGGGCGAACGCCTCTCAAAACATGGTGCTACACTCCATCACCCGCGGCCATGAAGAGAACCTAGAACGTTATGAAATATGGAGAACCAACCCCTTCTCTGAGTCTGTGGACGAACTGCGAGACAGAGTCAAAGGTGTCTCTGCAAAGCCCTTCATGGAGACCCACCCCACGCTAGATGCGTTGCACTGCGACATTGGCAATGCCACTGAGTTCTACAAAATCTTCCAGGACGAGATCGGGGAGGTGTATCAAAAGGTCAACCCCAGCCGGGAGGAAAGACGCAGCTGGAGGGCCGCCCTAGATAAACAGCTGAGGAAGAAGATGAAGCTTAAACCGGTAATGAGGATGAATGGGAACTACGCCCGCAGGCTAATGACCCTGGAGACTGTGGAGGTGGTGTGTGAACTGGTGCCCTCAGAGGAGAGGAGAGAGGCCCTGAGGGAGCTCATGAGGCTCTACCTCCAGATGAGGCCTGTGTGGCGCGCCACCTGCCCAGCCAAGGAATGCCCAGACCAGCTGTGCCGCTACAGCTTTAACTCGCAGCACTTTGCCGACCTCCTCTCCTCTACCTTCAAATACAGGTACAACGGAAAGATCACCAATTACCTGCACAAGACTCTGGCCCATGTGCCTGAAATCATAGAGAGAGATGGATCCATAGGAGCCTGGGCCAGTGAGGGGAACGAGTCGGCAAACAAACTGTTCAGGCGTTTCCGGAAGATGAATGCACGTCAGTCGAAGGCCTTTGAACTTGAGGACGTGTTGAAACACCACTGGCTCTACACCTCCAAGTACTTGCAGAAGTTTATGGAGGCTCACAAGGACTCTGCCAAAGCTCTGCAAGCTACCATTGACCCAAT---------AGAGATGCAGGATGATG--AGGATATTTCTCTGGAAGTGAATGATTT-TTGA----------------------------
>Esox lucius
------------------------------------------------ATGGAGGAAAGGGGTTGGGAAACAAAAG---CCCCCCGGTGCTCCATGCCAGCTGAGCTCCATCACCCCTTTTCCAAGTTCTCAGACTGGAAGTTCAAGCTGTTCCGGGTCAGATCTATGGAGACGGCCCCACTGCACGGGGAGATGCAGAC--TGAAAGAGCCCCATTGTCTGAGGTTGT--GGCCTCTGCTTC--------CCTGGGGGAGACAATGGGAGACGTGAT------------GAGTCTCCCAGGGAGTGTGATGAAGTTGTGCCTGGGGGGTAAAAGCAAGGAGAACGTGGAGGGGCCGGGTAGGAGAGTGGACCTGAAACTGCAGGAGATGGACACACACATGAACTACCTCAGGTGTTTATGCCGTCTTTGTGGCGGGGCCCTGCGAAAAGCCAAAGGT---CCAGAACATGAAGTCCAGGGGCTTCTGGATGAAGCCAGCAGGTGTGCCCTGCGCAGAATGGGCTGCAAGGCCTCCAGCTGGCCAGAGGTCATCCTCAAGGTCTTCAAAGTGGACGTGGCAGGGGACATGGAGACTGTTCACCCTCCATCCTTCTGCCAGCGCTGCTGGACTTTGGCCATGCGAGGAGGGGGCTTCTGTAGCTTCTCCAGGACCCATGTTCCTGAATGGAAACCCCACACCACACTCTGTTCCCTCTGCTACCCCAAGAAACGCTCGCTACAGCGAAAAGGGAGAAAGAGGAGGAAGATCCCTCGTGGAGCCC------AACGCTTGGCCAAGA------GGTCCAAATGGGAGCCC-CAGGAAAATGTTGCCACTGCTGGGGAGAAAAGAGCCTGGAGATCTGGATCAGAGCACCACTATGGACCTGGCCATAGAACCTGGGTGAGACCCAGCATCCAGAGGGCTCGGTGGGTGAAGAGCATCACCCTCTGCCAGAACGAGCACCTGAGCGCCAGGCTGCTGTCGGAGGACCTCCCTGTGGACTTTCTGAGCTCAGTCACCTGTCAGGTGTGTGACCACCTGTTGTCTGAGCCTGTCCAATCTCCCTGCAGACACCTCTTCTGCCGCAGCTGCATTGCTAAATACATATGCTCTCTTGGCCCCCACTGCCCATCTTGCACTCTGCCCTGCACACTTGCTGACCTCACAGCCCCAGCTAAGACCTTCCTCGGGGTGCTGCACTCCCTCCTACTCTTCTGCCCCAGAGAGAGCTGTGCAGAACGGGTACGGCTTGACTCCTTCAGGGCGCATTGCCTGGGCCACCAGCTGGAGGAAGAGGCAGGAGG---CGACAGATCAC--CAG-AGAAGA---GCTTGGACAACTTCCTGCCTGTCAATAAAGGAGGAAGGCCCAGGCAGCATCTTTTATCACTGACGAGGCGCGCCCAGAAGCACCGTTTGAGGGACTTGAAGACCCAAGTAAAGGTGTTTGCAGAAAAGGAGGAAGGTGGAGACACCAAGTCCGTGTGTCTGACTCTTTTCTTGCTAGCTTTGAGGGCTGGTAATGAACACAGGCAGGCAGACGAACTGGAAGCCATGATGCAAGGCAGAGGTATTGGCCTTCACCCTGCTGTGTGTCTGGCCATTCGAGTCAACACATTTCTGAGCTGCAGCCAATACCACAAGATGTATCGCACCGTCAAGGCAACAAGTGGCCGCCAAATCTTCCAGCCCCTGCACACTTTGCGCGCCGCAGAGAAGGAGCTACTACCAGGCTACCACCCTTTTGAGTGGCAGCCGGCCCTGAAGAATGTATCCACGTCCTGCCATGTGGGGATCATCAACGGGCTATCAGGGTGGGCCACTTCAGTGGATGACGCGCCTGCGGACACCATCACTCGTCGGTTCCGCTATGATGTGGCCCTGGTGTCGGCCTTAAAGGACCTTGAGGAGGATATTATGGAGGGGCTGAGGGAGCGAGGCCTGGAGGACAGTGTCTGTACCGCAGGCTTCAGTGTGGTGATTAAGGAGTCCTGCGACGGCATGGGGGACGTGAGCGAGAAGCATGGTGGAGGCCCGGCCATCCCGGAAAAAGCAGTGCGTTTCTCCTTCACCATCATGTCCGTCTCCCTC---CAGGCGGAGGGAGAGGACGAGGCGGTCAACATCTTCCAGGAGTCCAAGCCGAACTCAGAGATGTCCTGCAAGCCTCTCTGCCTGATGTTTGTTGATGAGTCAGATCACGAAACGCTGACAGCTGTCTTGGGGCCCGTAGTGGCTGAAAGGAACGCCATGAAGAACAGTCGTCTTATCTTGTCCCTGGGTGGACTTTCTCGCTCCTTCCGCTTCCACTTCCGAGGCACGGGCTATGATGAGAAGATGGTGCGAGAGATGGAGGGTTTGGAGGCCTCTGGCTCCACGTACATCTGCACCCTGTGCGACTCCACTCGGGCTGAAGCCTCTCACAACATGACTCTCCACTCTGTCACCCGCAACCACGACGAGAACCTGGAGCGCTACGAACTCTGGAGAACCAACCCTTATTCTGAGTCTGTTGAGGAGCTGCGAGACCGGGTGAAGGGCGTCTCAGCCAAACCTTTCATGGAGATCCAGCCCACCCTGGACGCGCTGCACTGCGACATAGGCAATGCCACTGAGTTCTACAAGATCTTCCAGGATGAGATAGGGGAGATCTACGACAATCCCAACCCCAGCAGGGAGCAGCGTCGGAGTTGGCGGGCTGCACTCGACAAGCAGCTAAGACAGAAGATGAAGCTGAAGCCAGTGATGAGGATGAATGGAAATTATGCAAGGAGGCTGATGACCCGAGAGGCTGTGGAAGCGGTGTGTGAGCTGGTGCGTTCAGAGGAGCGTCAGGAGGCCCTGAGGGAACTGATGGGGCTCTACCTCAAGATGAAGCCTGTGTGGCGCTCCACATGCCCGGCCAAGGAGTGCCCAGACCAACTCTGCCAGTATAGCTTCAACTCCCAGCGCTTCGCAGAGCTGCTTTCCACAGTCTTTAAGTACAGGTATGATGGGAAGATCACCAACTACCTGCACAAGACCTTGGCCCATGTGCCAGAGATTGTGGAGAGGGATGGCTCCATCGGGGCCTGGGCTAGTGAGGGAAATGAGTCTGGGAATAAGCTGTTTAGACGGTTCAGGAAGATGAACGCCCGCCAGTCCAAGGCCTTTGAGCTGGAGGATGTACTGAAGCACCATTGGCTGTACACATCCAAGTACCTGCAGAAGTTCATGGAGGCTCACAAGAACTCTGCCAAGGCCCTGCAGGCAACTATTGATCCTGATGAGATTCAGGAGTCACAGGAGGATG--CTGACATCTCACTGGATATGCCAGACTT-TTAA----------------------------
>Carassius auratus 
------------------------------------------------ATGGAGAAAGGGAGGTGGAGTTCTGAAGATGCCCCCAGAGCCTCCATGCCTGATGAACTGTCTCATCCT------AAGTTTTCGGAATGGAAATTTAAGCTATTTCGGGTCAAGTCAATGGAGAAGGCCCCTCTGCCTAACGA-----------------AACACCGGTGGAGAAGG------AAAACCAGC-------------CTGAGGTAGCAATTGAGGTGGC---------------AGGCTCTCCAGGCAGTGTTATGAAGCTCTGTTTTGGAGGGAAGAGTAAGGAAAACATGGAGAGTGCTCGAGGGAGAGTGGACCTTAAGCTGCAGGAAATTGATACACATATGAATCTTCTCAGATGCCTGTGTCGGCTTTGTGGTCTTTCAATACGGAAGACTAAAGGT---CCGTCACATGAAGTCCAGGGAGACTTGGAAGTGTCCAGTCGGTGTGCCTTGCGTAGGATGGGCTGCAAGTTTCTGACCTGGCCGGAAGTGATCTTGAAGGTCTTCAAGGTGGATGTGACAACCGACATGGAGACGGTGCATCCATCTTTGTTTTGTCACAGATGCTGGACTGCTGCCATGAGGGGAGGAGGTTTCTGTTCTTTCACTAGGACCCAGATCCCAGACTGGAAGCCCCACACCTCCAACTGCGACCTCTGCTTCCCCAAGAAGAGCTCTTTTCAGCGAATAGGAAGGAAGCGGGCTAAACCACTTAAAAGTGCAC------ACAGCCTTCCAAAGA------GAATCAAAAGGGACTCC-TCAGAAT------TCTCAGG---GGCCAATAGAGTGTGGAGACAGACCACAGATAATACTGTGGGATCAGGTGGGAAAGAATGGTTAAAACTATCAGTTCAGAGAGGACAGTGGGTAAAGAATATCACACAGTGCCAGAAGGACCATCTGAGCACTAAGCTCATCCCCACCGAAGTCCCAGCAGACTTCATTCATGCTGTTACTTGCCAAGTATGTGATCATCTGCTTTCTGACCCTGTCCAGTCACCATGTAGACACCTGTTCTGTCGGGTCTGCATCCTGAGATACAGTCGTGCTTTGGGCCCAAACTGTCCCACTTGTAACCAACATCTAAATCCATCCCACCTGACCAGGCCAGCCAAATTCTTCCTTGCCACCCTCAACTCTCTCCCTCTGCTCTGCCCCAGAGAAGGATGCAGTGACTGGGTCCGATTAGACTCCTTTAGAGAACACTGCCTTAACCACTACCATGAAAAGGAGTCTCAAGA--AGAACAAACACCTTCAG-ACCAGA---ACATCGATGGTTACTTGCCGGTCAACAAAGGTGGGCGTCCTCGACAGCACCTTTTGTCACTGACCCGTCGGGCTCAAAAGCACAGGCTGAGAGACTTGAAGAACCAGGTGAAGGTTTTTACTGAAAAAGAAGAAGGAGGGGATGTGAAGTCAGTCTGTTTGACGCTCTTCCTTCTGGCGTTGAGAGCTGGGAATGAACACAAACAAGCAGATGAACTGGAAGCTATGATGCAAGGCAGGGGATTTGGGCTGCATCCTGCAGTGTGTTTGGCTATAAGGGTAAACACCTTCCTCAGCTGCAGTCAGTACCACAAGATGTACCGCACTGTAAAGGCCACTAGTGGTCGCCAGATATTCCAGCCCCTCCACACTCTACGTAATGCTGAGAAAGAGCTTCTCCCTGGGTTCCACCAGTTTGAGTGGCAGCCAGCTTTAAAAAGTGTTTCCAGCTCCTGGGATGTGGGCATCATTGATGGTCTCTCTGGTTGGACAACCTCTGTTGACGATGTCCCTGCGGACACGATCTCAAGAAGATTCCGTTACGATGTGGCACTGGTTTCTGCATTAAAAGATTTGGAGGAGGACATAATGGAAGGACTGAGAGAGAGGGAGCTGGATGACAGCATATGCACCTCTGGTTTTACCGTTGTGGTGAGAGAATCATGTGACGGTATGGGAGATGTCAGCGAGAAGCATGGAGGTGGTCCAGCGGTTCCTGAGAAGGCGGTGAGGTTTTCCTTCACAATCATGTCCATCTCCATC---AGAGCTGAGGGTGAAGATGATGGCATCACCATCTTTCAGGAACAAAAGCCAAACTCTGAGCTCTCCTGCAGACCTTTGTGTCTCATGTTTGTGGATGAGTCCGACCATGAGACCCTGACGGCCATCTTGGGACCTGTGGTAGCAGAGCGGAAAGCCATGATGGAAAGTCGGCTTATTTTATCAGTTGGTGGTCTGCTACGATCCTTTAGGTTCTTCCTTCGAGGCACAGGCTACGATGAGAAGATGGTTCGTGAAATGGAAGGCCTAGAAGCATCAGGCTCCACTTATATATGCACACTCTGCGACTCAACCCGAGCTGAAGCATCTCAGAACATGGTGCTACATTCCATCACACGTAGCCACGATGAAAATCTTGAGCGCTATGAGATCTGGAGGAAAAATCCTTTCTCAGAGTCTGCTGATGAGCTCCGTGACCGGGTCAAAGGTGTTTCTGCCAAGCCATTCATGGAGACCCAGCCTACTCTAGATGCCCTGCATTGTGACATTGGCAATGCTACTGAATTCTACAAGATCTTTCAGGATGAGATTGGCGAAGTCTACCAGAAGAGCAATCCGAGTCGAGAGGAACGCCGCCGTTGGCGGTCAGCCCTGGACAAACAGCTGAGAAAGAAGCTGAAACTCAAACCTGTGATGAGGATGAATGGAAACTATGCTCGTCGGCTGATGACACGTGAAGCTGTGGAGGTGGTCTGTGAGCTGGTTCCTTCTGAGGAACGGCGTGAGGCACTACAAAAACTGATGGACCTCTACCTCCAGATGAAGCCTGTGTGGCGTTCCACCTGTCCCTCCCGAGACTGCCCTGTCCAACTCTGTCAATATAGCTACAACTCTCAGCAATTTGCTGATCTGCTTTCCACCACATTTAAGTACCGCTATGATGGAAAAATCACCAACTACCTCCACAAGACTCTGGCCCATGTTCCTGAGATTGTTGAGAGAGATGGGTCTATTGGAGCATGGGCCAGTGAAGGCAATGAGTCTGGGAACAAGCTGTTCAGGCGTTTTCGGAAGATGAATGCAAGGCAGTCCAAAACGTTTGAACTTGAAGATGTACTTAAACACCACTGGCTCTACACTTCCAAGTATCTTCAGAAGTTTATGGAGGCTCACAAGAATTCAGCAAAAGCAATGCAGGCCACAATCAACCCAGA---------GGAGACCCCAGATGAAG--TTGATATGCCTCTTGAAGTCCCAGATTT-TTGA----------------------------
>Paramormyrops kingsleyae 
---------------------------ATGCCAGGTGACCCTGACATCATGGAGGACGGGTCCGGGCACTCGGAAA---CCCCCTGGCGCTCCGTCCCACTGGAGTTGCACCATCCCTACTCCAGATTCTCTGACTGGAAGTTCAAGCTCTTCCGCGTCAAGTCCATGGAGAAAGCCCCCCTGCCGGGAGACTCTCAGCCAGTCGGAGAGCAGCCGCAAAGGGGGCCACCGGAAGCCTGCACCTCAACACCCCCAGAGGTGGCTGTGGAGGAGGGTGCGGGGGTGAGCCCGGGGACCCCCGGGAGTGTGATGCGCCTCTGTCTGGGGGGGAAAACCAAGGAGAGCCTGGAGAGCGTGGGGCTCCGCGTGGATCGCAAGCTGCAAGAGATTGACACCCACATGAACCACCTGAGGACCCTGTGCCGCCTGTGTGGCACAGCGCTGCACAGAGTGAAAGGCGGCCCAGAGCGGGAGGTCCAGGGAGAGCTGGACGAGAGCAGCAGGATCTCGCTCCGCAGGATGGGCTGCAAAGCCAAGGGCTGGCCTGAAGTCATCCTGAAGGTCTTCAAGGTGGACGTGGCGGGGGACATGGAGACGGTGCACCCGCCCTCCTTCTGTCACCGCTGCTGGAAGGCCGCCATGAGGGGGGGGGGCTTCTGCTGCTTCTCGGGGACCCAGCTCGCCCAGTGGACGCCGCACTCGGCCCTCTGCCATGTCTGCTTTCCCAGAAAGCCGTCGCTGCAGCGGAAGGGGCGGAAGCGCTGTCAGCCGTCCCGGGGAGCCCT---CCACCACCTACCCAGGGCCAAGCGGCTCAAAAGCGA--CC-TCCACAC------CCACAGCCT-GGTAGACAATGGCCGGCCGTGGAGAGCGGCGGACC---AGGGGCCCAGCAGCAATGCCTGGCCCAGGCCCAACCTTCAGAAGGCTCTGTGGGTCCGTAACGTCACCCGTTGCAAGAACGTCCACCTTGGGGCAGACCGGCTCCGTGAAGACTTTCCTATTGACTTTGTCCGTGCTGTGACGTGCCAGGTGTGTGACCACCTCCTGGCCGAGCCTCTGCAGTCACCGTGCAAACACCTCTTCTGTCGAACCTGCATCCAGCAGTACAGCCGTGCCGTAGGTCAGCACTGCCCGGCTTGCGGCCTCCCCTGCTCCCCCTTTGACCTGGTGAGCCCCACTAAGGCCTTTCTGGGCATCTTGAACTCCGTCCCACTATGCTGCCCCAAGGAAGGTTGTGGGGACCCCGTTCCGCTGGGGTCCTTTGGGACCCACTGCTCAAGTCACCAGGAGGAGAAGGAGGAAGAAGACCAGGCCAGGAAACGACAGTGGCAGGCCTACAGCAATGGCTACATGCCCATCAACAAAGGCGGCAGGCCCAGGCAGCACCTGCTCTCGCTGACCCGCCGGGCTCAGAAGCACCGGCTGAGGGACCTGAAGAACCAGGTGAAGACGTTTGCTGAGAAGGAGGAAGGTGGAGACATCAAGTCCGTGTGCCTGACGCTCTTCCTGCTTGCGCTCCGGGCTGGAAATGAGCACAGGCAGGCCGACGAGCTAGAGGCCATGATGCAGGGTAGGGGATTTGGCCTGCATCCTGCAGTGTGTCTGGCAATAAGGGTCAACACCTTCCTGAGCTGCAGCCAGTACCACAAAATGTACCGCACGGTGAAGGCCACCAGTGGGCGCCAGATCTTCCAGCCCCTGCACACTCTGCGTAGTGTGGAGAAGGAGCTCCTTCCCGGATTCCATCAGTTTGAGTGGCAGCCGGCGCTGAAGAATGTGTCTAGTGCCTGCAATGTGGGAATCATTGATGGGGTGGCCGGATGGGCAGCCTCCGTGGATGATGCACCGGTGGACACCATTGCACGCCGATTCCGCTATGACGCCGCCCTGGTGGCAGCCCTGAAGGACCTGGAAGAGGACATTATGGAAGGGCTGAAGGAACATGGCCTTGAGGACTCAGAATGCACGGGAGGGTTCAAGGTGGTGGTGAAGGAGTCATGTGACGGCATGGGGGATGTCAGCGAGAAACACGGGGGTGGACCTTGCGTACCTGAAAAGGCTGTGCGATTCTCCTTCACAGTGATGTCAATCTCTGTC---CAGGTAGAGGGACGTCAGGAAGCGATCACCATCTTTCAGGAATTAAAGCCGAATTCGGAGCTGTCCTGCAAGCCACTCTGTCTTATGTTTGTAGACGAGTCAGACCATGAGACCCTCACTGCTGTGCTGGAGCCTGTGGTGGCTGAGCGAAATGCCATGAGGGAGAGTCGGCTCATCCTGTCCGTTGGAGGGCTTCCTCGCTTCTTCCGGTTCCAGTTCCGGGGCACAGGCTACGATGAGAAGATGGTGAGAGAGATGGAGGGCCTTGAGGCTTCTGGGTCCACGTACATCTGCACCATGTGTGATTCCACTAGGATGGAGGCGTCCAAGAACATGGTTCTGCACACTATTACAAGGAGCCACGAAGAGAACCTAGAGCGCTATGAAATCTGGCGGACCAACCCCTTCTCAGAGTCTGTGGAGGAGCTTCGGGATCGGGTCAAGGGCGTCTCAGCTAAGCCTTTCATGGAGACCCAACCAACCCTGGATGCCCTGCACTGCGACATCGGCAATGCCACCGAATTCTATAAAATCTTCCAAGATGAAATCGGTGAGGTCTATCTGAAGGGCAACCCTAGTCGGGAAGAGAGGAGAAGCTGGAGGTCAGCTCTGGACAAACAGTTGAGAAAGAAGCTGAAGGTGAAACCTGTCATGCGGATGAATGGCAACTACGCCCGTCGGCTCATGACCCGGGAGGCGGTGGAAGCTGTGTGTGAGCTGGTACCCTCGGAAGCCAGGAGGGAGGCTCTGAAGGAGGTCATGGAGCTTTACCTACAGATGAAGCCGGTCTGGCGGGCCAGCTGCCCGGCCAAAGAGTGCCCTGACCAGGTCTGCCGGTACAGCTTCAACTCCCAGCGCTTCGCAGAGCTCCTGTCCACCACCTTCAAATATCGCTATGACGGCAAGATCACTAACTACCTTCACAAGACCCTTGCCCACGTGCCTGAAATCATAGAGCGAGATGGCTCCATCGGGGCCTGGGCCAGCGAGGGAAACGAGTCGGGCAACAAGCTTTTCCGCCGTTTCCGCAAGATGAATGCGCGGCAGTCGAAGAGCTTCGAGCTGGAGGACGTGCTGAAGCACCATTGGCTCTACACCTCCAAGTACCTGCAGAAATTCATGGAGGCCCACCGGAACTCTGCTAAGGCCTTGGAGGCCACCATCGACCCGGT---------GGAGTGCCAGGATGATA--ATGACTTGGTGCTGGATGTCACAAACTCACTGAACCTTTAA--------------------
>Nothobranchius furzeri 
------------------------------------------------ATGGCGGCAGAAAGCCCAGAGACAGATGG---TCCCAGATCCTTCATGCCTGCTGAGCTCCACCATCCCCATTCTAAGTATTCTCAGTGGAAGTTTAAGCTGTTTAGAGTGAAGTCCATGGAGAAGGCACCTCTGCCCAGCGAGACACCGCC--TGAGATAGGAGTCTCATTAGGGATCTC--ACCTCCTGGAGC--------TCCAAATATAGAGACAGATCATGGTGC---------------AGGTCCAGCCAGTGTTATGAAATTATGCCTGGGGGGAAAAAGCAAGGAAAACGTGGAAGGCCCTGGCAGAAGAGTGGATATAAAGCTGCAGGAAATGGAAACTCACATGAACCATCTCAGATGCTTGTGCCGTATTTGTGGAGAAATGCTGGCAAAAGTCCAAGGA---CCCATTCACGAGGTTCATGGAAATCTCGATCAGGGAAGCAAATGCATTCTTCGTAAAATGGGCTGCAAGTTAACAACCTGGCCAGAGGTCCTCCTGAAAGTCTTCAAAGTGGATGTGACCGAAGACTCGGAGTCCATCCACCCTCTCTCCTTCTGTCATCGATGCTGGGTGGTCGTCAAACGAGGGGGAGGCGTCTGCAACTTCACCAGAACCAAGGTTCCAGAATGGAAGCCCCATTCCTCCCACTGCCACCTTTGCTCCCCCAGGAAGTCTTCGTTCCAAAGGACAGGGAGGAAGAGGAGGAAAGTCATTCCTAGAGTCC------AGAGTCTGGCAAAAA------GCAGCCGGGAGGACCAGGGTGACAGCA----TTGCTATTAGTGAGAAAAGAGCCCTGAGACCCTTCGGAGAGCGTC---ACAGTCCTGTGCTGAGAGCCTGGAACAAAACCAGCATCCAGAGAGAGCAGTGGGTGAAGAACATCACACACTGCCAGAACGACCACCTGAGCATCAAGCTGATTTCTGAGAAGCTCCCTGTAGACTTCCTCCTTTCCTTCATCTGCCTGGTGTGTGACCACCTGCTCTCTGATCCACTCCAATCCCCCTGTGGGCACCTCTTCTGCCGCAGCTGCATCATAAAATTCACCCACGTCCTGGGACCCCACTGCCCTGCGTGCAGCCTTTCCTGTACCCCTGATGATCTCATCCCCCCTGCCAAAGCCTTCGTATCGGCCCTGCTTTCTCTGCCTCTGCTGTGCCCCTGTGAAGGTTGCGGCGAGCGCGTGCAGCTGGGCTCACTCAAGACCCACCGTTTGAGACATGAGCTGGGCAAAAG---TGAAAA-----ACAGCACTCAACAG----AAA------CTGAAAACTACTTGTTAACTAATAAAGGGGGAAGACCCCGGCAGCACTTGCTGTCGTTGACCCGTCGGGCCCAGAAGCATCGGCTCAAAGAGCTGAAGACCCAGGTGAGGGTATTTGCAGACAAAGAAGAAGGGGGCGACCTGAAGTCTGTGTGTTTGACGCTTTTTCTGCTCGCTCTGAGATCTGGAAATGAGCATCGGCAGGCAGATGAGCTGGAAGCCCTGATGCAAGGAAGAGGCTTTGGATTAAGTCCTGCTGTGTGCTTGGCCATTCGGGTCAATACTTTCCTGAGCTGCAGCCAGTATCATAAGATGTACCGCACTGTCAAAGCCTCGAGTGGCCGCCAGATCTTTCAGCCCTTGCACACCCTCAGAGCTGCAGAAAAGGAGCTTCTTCCTGGCTTTCACCAGTTTGAATGGCAGCCAGCTCTCAAGAACGTGTCTGCAGCTTGCAGTGTTGGCATTATTAATGGGCTTTCTGGATGGGCTTCTTCCGTGGATGACTCCCCAGCTGACACCATCTCTCGACGCTTTCGCTATGACGTGGCACTGGTTGCAGCATTAAAGGATCTGGAGGAGGACATCATGGAGGGTCTGAGCGAGACCGGGATGGAAGACAGTGCTTGCACCTTGGGCTTTAATGTCATGATCAAGGAATGTTGTGATGGGATGGGGGATGTCAGTGAAAAACATGGAGGAGGACCAGCTGTTCCAGAAAAGGCTGTTCGCTTCTCTTTCACTGTTATGTCTGTATCTGCC---CTGGCTGAAGGTGAGGGTGAGGAGGTTACAATTTTCACTGAACCCAAACCGAACTCCGAACTGTCCTGCAAACCTCTTTGCCTCATGTTTGTAGATGAGTCAGACCATGAAATGCTCACAGCTGTCCTGGGGCCTATAGTTGCAGAGCGTAAAGCGATGAAGGAAAGCAGGCTGATTCTGTCGATGGGTGGCATGCAGCGATCCTTTCGCTTCCATTTCAGAGGAACAGGGTACGATGAAAAGATGGTCCGGGAGATGGAGGGACTGGAGGCTTCGGGGTCCACGTATGTCTGCACTCTGTGTGACTCCAGTCGAGCAGAGGCCGCTCAAAACATGGTGCTACACTCCATCACCCGCAGTCACGAGGAGAACTTGGAACGTTATGAAATATGGAGAACCAATCCCTTCTCTGAGTCTGTAGAAGAGCTGCGAGACAGAGTCAAAGGAGTTTCCGCAAAGCCCTTCATGGAGACCCAACCCACTCTTGATGCATTACACTGCGACATAGGCAACGCAACAGAATTCTACAAGATCTTCCAAGACGAGATCGGAGAAGTGTACAAAAAGGTCAATCCCAGCAGAGAGGAACGGCGCAGCTGGAGGGCAGCCCTAGATAAACAGCTGAGGAAGACGATGAAGCTTAAACCAGTAATGAGGATGAACGGGAACTATGCCCGCAGGTTAATGACCATGGAGTCTGTGGAGGTGGTGTGTGAGCTGGTGCCCTCAGAGGAGAGGAGAGAGGCCCTGAGGGAGCTCATGAGGCTCTACCTCCAGATGAAGCCTGTGTGGCGTGCCACCTGCCCAGCAAAGGAGTGCCCAGACCAGCTGTGCCGATACAGCTTTAACTCCCAGCGCTTTGCTGACCTCCTCTCCTCTACCTTCAAATACAGGTACAATGGAAAGATAACAAACTACCTGCACAAGACCCTTGCTCATGTGCCTGAAATCGTAGAAAGAGACGGTTCCATCGGAGCCTGGGCCAGCGAAGGCAACGAGTCGGCAAACAAATTGTTCAGACGCTTCAGGAAGATGAATGCGCGTCAGTCAAAGGCGTACGAGCTGGAGGATGTGCTGAAACATCACTGGCTTTACACTTCCAAGTTCTTGCAGAAGTTCATGGAGGCTCACAAAGACTCTGCCAAAGCCTTCCAGGCAACCATCGACCCAGA---------GGAGATACAAGATCCAG--AGGGTACATCCCTGGAAGCAACAGATTT-TTGA----------------------------
>Mastacembelus armatus 
ATGGTCTGCACTATAAGCAAGCAATGGGTCTACTGTCTAAGTTGCATCATGGAGGACGAGAGCCTGGAGACAGATGG---CCCCAGGTCCTCCATGCCAGCTGAGCTTCACCATCCTCACTCCAAGTACTCTCAGTGGAAGTTTAAACTTTTTAGGGTGAGGTCCATGGAGAAGGCCCCTTTACCCAGTGAGGCCCAGCC--TGAAACAGGAGCCTTGTTAGGGATCTC--ACTGCCTGTAGC--------ATCAAGTACAGAGTTACCTGTACCTGGT------------GTGGGTCCAGGTAGTGTGATGAAATTGTGCCTAGGGGGAAAAAGCAAGGAAAATGTGGAGGGCCCAGATCAGAGGGTAGATAAGAAACTCCAGGAAATGGACACCCACATGAACCACCTCAGGTGCCTTTGCCGTCTATGTGGAAAGGTCCTGAGAAAAGTCAAAGGA---CCACTGCATGAGGTTCACGATGAGCTGGATGAGATAAGCAAAGGTGCTCTGCGGAGAATGGGCTGCAAATTCACAAGCTGGCCAGAGGTCATTCTCAAAGTCTTTAAAGTGGATGTGAAAGAGGACACAGAATCTGTCCACCCTCTTTCTTTCTGCCATCGCTGCTGGAAGGCTGCCATCCGAGGGGGAGGCGTGTGCAGCTTTTCCAGAACAAGAGTTCCCGAGTGGAGACCCCACTCTTCCCTCTGCCACCTTTGCTCCCCTAAGAAATCTTCATTCCAGCGGACTGGCAGGAAGAGGAGGAAGACCATTCCCAGAGC------CCAGAGCCTGGCAAAAA------GGACCAGGTTTGACCATAGTGAAAGCA----TTATCGTTGGAGATAAGAGAGCTCTGAGACCATTCGGAAACCATCATCATAGTCCTGTACTCAAGGGCTGGAGGAAACCCAGCATCCAGAGAGAGCAATGGGTGAGAAACATCACCCACTGCCAGAATGACCACCTGAGTACCAAGCTGATCTCTGGAAAACTCCCTGTAGACTTCCTCTTTTCTTTCACCTGTCTGGTTTGTGACCACCTGCTCTGTAATCCAGTTCAGTCACCATGTGGGCACCTCTTCTGCCGCAGCTGTATTATAAAATATAACCACGTTCTTGGACCTCACTGCCCAGCCTGCAACTTGCCCTGTGCCCCTGATGACCTCACCCTGCCTGCCAAAGCCTTTTTATCAGCCCTGCATTCCCTGCTTCTGCATTGCCCCAGAGATGGCTGTGGGGAGCAGGTACGATTAGACTCATTTAAGGCTCACTGTGTAGGCCATGAGCTGGA---------GGGAAG-----CCAGCAGTCATCAG----AAC------TTGATAACTACATGCTAGCCAATAAAGGGGGAAGACCTCGTCAGCATTTGCTATCACTAACCCGTCGTGCCCAAAAGCATCGGCTGAGGGATCTGAAGACACAGGTGAAGGTGTTTGCAGACAAAGAGGAGGGTGGAGACCTGAAGTCTGTGTGTCTGACACTGTTCCTGCTTGCACTGAGATCTGGGAATGAACACCGGCAGGCAGATGAGCTGGAGGCCATGATGCAAGGCAGAGGCTTTGGGTTGCATCCTGCAGTGTGCCTGGCTATCCGGGTCAACACTTTCCTGAGTTGCAGCCAGTATCACAAGCTGTACCGGACTGTCAAAGCCATCAGTGGCCGCCAGATCTTTCAGCCGCTGCACACCCTGCGAGCTGCAGAGAAAGAGCTTCTCCCTGGCTTTCACCAGTTTGAATGGCAGCCAGCTCTCAAGAATGTGTCTCCATCCTGCAATGTTGGCATTATTAATGGGCTCTCTGGATGGGCTTCCTCGGTGGATGATTCCCCAGCTGACACCATCACTCGGCGGTTTCGCTATGATGTGGCACTGGTGTCAGCATTAAAGGATCTGGAGGAGGACATCATGGAGGGGCTGAGAGAGAGTGGGATGGAAGACAGTGCTTGCACTTCAGGCTTTAGTGTCACAATCAAGGAATGTTGTGATGGCATGGGTGATGTCAGTGAAAAGCACGGTGGAGGACCAGTTGTTCCTGAGAAAGCCGTACGTTTCTCTTTCACTGTTATGTCCATCTCTGTC---ATGGCAGATGATAAGCACAAGGTGGTTAACATCTTCACTGAGCCAAAGCCAAACTCAGAATTGTCTTGTAAGCCCCTTTGCCTCATGTTTGTGGATGAGTCAGACCATGAGACGCTCACAGGTGTCCTAGCACCCATAGTTGCAGAGCGTAATGCAATGAAAGAGAGCAGGCTCATCCTATCCATTGGTGGCCTGCCTCGCTCCTTCCGCTTCTACTTCAGAGGCACGGGGTACGATGAGAAAATGGTGCGAGAGATGGAGGGCCTGGAGGCCTCTGGGTCTACATACATCTGCACTCTGTGTGACTCAAGTCGGACATACGCCTCTCAAAATATGGTCCTGCATGCCATCACCCGTAGTCATGAAGAGAACCTCGAACGTTACGAAATATGGAGAACAAACCCTTTCTCTGAGTCTGCAGATGAACTGCGAGACAGAGTCAAAGGAGTCTCCGCCAAGCCATTCATGGAGACCCAGCCCACACTTGATGCATTACACTGTGACATTGGCAATGCCACTGAGTTCTATAAAATCTTCCAGGATGAGATTGGGGAGATGTATCAAAAGGTGAACGCCACCAGGGAGGAACGCCGCAGCTGGAGGTCAGCACTAGATAAACAGTTGAGGAAGAAGATGAAGCTTAAACCAGTAATGAGGATGAATGGGAACTATGCCCGCCGGCTTATGACCCTAGAGGCTGTAGAGGTGGTGTGTGAGCTGGTTCCTTCAGAGGAGAGAAGAGAGGCCCTAAGGGAGCTTATGAGGCTCTACCTTCAAATGAAGCCAGTGTGGCGTGCGACCTGCCCAGCCAAGGAGTGCCCCGACCAGCTGTGCCGCTACAGTTTTAATTCCCAGCACTTTGCCGATCTGCTCTCCTCTACTTTCAAATATAGGTACAATGGAAAGATAACTAATTACCTGCACAAGACCCTGGCCCATGTACCTGAAATCATAGAGAGAGATGGATCCATAGGAGCCTGGGCCAGTGAAGGGAACGAGTCGGCAAACAAACTGTTCAGGCGTTTCAGGAAAATGAATGCACGTCAGTCAAAGACCTATGAACTAGAGGACGTGTTGAAACATCATTGGCTCTACACCTCCAAGTACTTACAGAAGTTTATGGAGGCTCACAAGGACTCTGCCAAAGCTTTGCAAGCTACCATTGACCCAAT---------AGAGATGCAGAATGAGG--AGGACATGTCTCTAGAAGTTAATGAGTT-TTGA----------------------------
>Cyprinodon variegatus 
------------------------------------------------ATGGCAGCAGAGAGCTCGGAGACAGATGG---TCCCAGATCCTTCATGCCTGCTGAGCTTCAGCATCCTCACTCTAAGTATTCTCAGTGGAAGTTTAAGTTGTTTAGGGTGAAGTCTATGGAGAAGGCACCTCTGCCGAGTGAGGCACAGCC--ACAGATAGGAGCTTCATTAGGGATCCC--ACCTCCTACTGC--------ACCAAATATAGAGACAGATCATGGTGC---------------AGGACTGGCAAGTGTTATGAAATTATGCCTTGGGGGAAAAAGCAAGGAAAATGTGGAGGGCCCTGGCAGGAGAGTAGATATGAAACTGCAGGAAATGGAAACGCACATGAACCATCTCAGGGGTCTTTGTCGCATTTGTGGAATGGCAGTAAGGAAGGTCAAAGGG---CCGGTGCATGAAGTCCATGGAGATCTGGATGAAGCAAGCAAATGTGTGCTTCGCAAAATGGGCTGCAAGTTTACAAGCTGGCCAGAGGTCCTCCTGAAGGTCTTTAAAGTGGATGTGACAGATGACGTAGAATCCATCCAACCTCTGTTCTTCTGCCATCGCTGCTGGCTGGCTGCCATTCGTGGAGGGGGTGTCTGCAGCTTCACTAGAACAAAAGTTCCAGAGTGGAAACCCCATACCTCCCACTGCTACCTGTGCTTCCCAAAAAAGTCATCATTTCAAAGGACTGGGAGAAAGAGGAGGAAAGTTGTTCCAAAAGTCC------AGAGTTTGGCCAAAA------GAGCCAGGTGGGACCACAGTGACCACA----GTACTGTTGGTGAAAAAAAGGCCCAGAAGCCCTTTGGAGACCGGC---ACAGTTCTGGACTGAAGACATGGAAAAAAAGCAGCATCCAGAGAGAACAGTGGGTGAAAAACATCACGCACTGCCAGAATGACCATCTGAACACCAAACTTATTGCAGAGAAGCTCCCAGGGGATTTTATAATTTCTTTCACCTGCCTGGTCTGTGATCACCTGCTCTGTGATCCAGTTCAGGCCCCCTGTGGGCACCTCTTCTGCCGCAGCTGCATTATTAAATTTACTCACGTTCTGGGACCCCACTGCCCTGCATGCAACTTCTCTTGTGCCCCAGATGAGCTCATCCCTCCTGCCAAAACCTTCTTATCAACCCTCTATTCTCTGCCTCTACTGTGCCCCTGTGAAGGTTGTGGTGAGCACGTGCAGCTAGGTGTGTTCAAGGCCCACTGTCTAAACCATGAGTTTGAGAAAGG---TGAAAA-----CAGACACTCATCTC----AGT------TTCAAAATTACCTGCTAATTAACAAGGGGGGGAGACCTCGCCAGCATTTGCTCTCTTTAACCCGTCGTGCCCAGAAGCACCGACTGAGGGATCTGAAGAGCCAGGTGAAAGTGTTTGCAGACAAAGAAGAAGGAGGCGATCTGAAGTCAGTGTGTTTGACACTGTTTCTTCTTGCACTGAGATCTGGGAACGAGCACCGGCAGGCAGATGAGCTTGAGGCCATGATGCAAGGCAGAGGCTTTGGATTGAGTCCTGCAGTGTGCTTAGCCATTCGGGTCAACACATTCCTGAGCTGCAGCCAGTATCATAAGATGTATCGGACGGTCAAAGCTACAAGTGGCCGTCAGATCTTTCAGCCTTTGCACACCCTTAGAGCTGCAGAAAAGGAGCTCCTCCCTGGCTTTCATCAGTTTGAATGGCAGCCAGCTCTCAAAAATGTGTCCACGTCTTACAATGTTGGCATCATCAACGGACTGTCAGGATGGACCTCCTCACTGGATGACTCCCCTGCTGACACCATCACCCGTCGCTTTCGCTATGATGTTGCACTAGTTTCAGCGCTGAAGGATCTTGAGGAGGACATCATGGAAGGGCTGAGAGACACTGGTATGGAAGACAGTGCTTGCACCCTGGGCTTCAGAGTCATGATCAAGGAGTGTTGTGATGGCATGGGTGATGTTAGCGAGAAGCATGGTGGAGGACCAGCTATTCCAGAGAAGGCTGTCCGCTTCTCTTTCACTATTATGTCAGTCTCTATT---CAGGGTGAAGATGATCAGGAAGAAGTCACAATTTTTACGGAGCCAAAGCCAAATTCAGAGCTTTCCTGCAAGCCCCTTTGTCTAATGTTTGTGGATGAGTCAGACCATGAGACTTTGACTGCTGTTTTGGGGCCTATTGTTGCAGAGCGAAATGCGATGAAAGAGAGCAGGCTCATCTTATCCATTGGTGGCATGCTACGCTCCTTTCGCTTCTACTTTAGGGGCACAGGCTACGATGAAAAGATGGTGCGTGAGATGGAGGGCCTGGAGGCCTCAGGATCCACATACATCTGCACTCTGTGTGACTCTGGTCGTGCGGAGGCCGCTCAGAATATGGTGTTACACTCCATCACCCGCAGCCATGATGAGAACCTGGAACGTTATGAAATATGGAGAACCAACCCCTTTTCTGAGTCTGTTGATGAGTTGAGAGACAGAGTCAAAGGAGTCTCAGCCAAGCCCTTCCTGGAGACCCAGCCCACACTGGATGCATTGCACTGCGACATAGGTAATGCCACTGAGTTCTACAAAATTTTCCAGGATGAAATTGGAGAAGTTTATAAAAGGCCCAACCCCAGCAGAGAGGAAAGGCGCAGCTGGAGGGCAGCCTTGGACAAACAGCTGAGAAAGAAGATGAAGCTTAAACCAGTGATGAGGATGAATGGGAACTATGCCCGAAGGTTAATGACCATGGAGGCTGCAGAAGTGGTTTGTGAACTGGTGCCCTCAGAGGAAAGGAGAGAGGCCCTGAGGGAGCTCATGAGGCTCTACCTCCAGATGAAACCTGTATGGCGTGCTACCTGTCCAGCCAAGGAGTGCCCTGACCAGCTGTGCCGCTACAGTTTTAACTCACAACGTTTTGCTGACCTGCTCTCCTCTACCTTCAAGTACAGATACAATGGAAAAATAACCAACTATCTGCACAAGACCCTTGCACATGTGCCTGAAATAATAGAAAGAGATGGATCCATAGGAGCCTGGGCCAGCGAGGGGAATGAGTCAGCAAATAAACTGTTTAGGCGTTTCAGGAAGATGAATGCACGGCAGTCAAAGGCCTTTGAGCTGGAAGACGTGCTGAAACACCATTGGCTCTACACCTCCAAGTACTTGCAAAAGTTCATGGAGGCTCACAAGGACTCTGCTAAAGCTTTCCAGGCAACAATAGATTCAGA---------GGAGATCCATGATGATG--AGGATGTGACTCTGGAAATCACTGAGTT-TTGA----------------------------
>Takifugu rubripes 
------------------------------------------------ATGGCAGAAGAGTGTCTGGAAACAGATGA---CCCCAGGTCGACAATGCCGGCCGAGCTCCACCATCCTCTCTCTAAGTACCCTCAGTGGAAGTTTAAACTGTTTAGGGTCAAGTCCATGGAGAAGGCCCCCCTGCCCACCGAGACTTCGCC--TGAGAAGAGAGTCTTATTAGGACTCTCC--GCTCCTCCAGC--------TCCAGATACATTGTTAGGTAACGGCAT---------------GGCTCCAGGGAGTGTTATGAAATTGTGCCTTGGGGGGAAAAGCAAGGAAAATGTAGAGGGCCTGAGCATGAGGGTGGACATGAAGTTACAGGAAATGGATGCTCACATGAACAAACTCAGATGCTTGTGTCGTCTTTGTGGAATGATGCTAAGAAAAGTCAAAGGA---CCAGTACATGATGTTCAGGGGAATCTGGATAATGCAAGCAAAGGTGCACTGCGTAAAATGGGCTGCAAGCTGACCAGCTGGCCAGAAGTTATCCATAAAGTCTTCAAAGTGGATGTGACAGAGGACCTCGAAGCTGTTCACCCTCTTTTTTTCTGTCACCACTGTTGGATGACTGCCATACGTGGAGGTGGTGTCTGCAGCTTATCTAGAACAAGAGTCCGTGCATGGAAACCCCACTCTTCCCTCTGTGAGCTTTGCTCTCCCAGGAAAGTTTCGTTCGAGCGCACTAGGAGGAAGAGGAGGAAGGGTGTTCCCAGAGCGC------TCAGTCTGGGAAAAA------GAACCAGGTGCGA------------------CAACAGT----GACGGCAATGCTGATGGAGAGAG---ACGGAATCTGGAGCGTCCTGCACTCAGGGACTGGCCAAAATCCAGGGACCAAAGAGAGCAGTGGGTGAGGAGCATTACCCACTGCCAGAGAGACCACCTCAGTATCAACCTGATATCAGAGAAGCTCCCTGAAGACTTCCTGTTTTCATTCACCTGTGTGGTGTGTGATCACCTGCTCTCCGATCCTGTGCAACCCCCTTGTGGACACCTCTCCTGCCGCAGCTGTATCAAAAAGTATAGCTATGTCCTGGGGCCTCATTGTCCAGTTTGCAACTTACGCTGCACCCCTGACAATTTCGCCCCGCCCGCCAAAGCCTTCCTAGCGGCCTTGCAGGCCCTGCCTCTTCTTTGCCCCAGAAGTGGCTGTGGTAGGGAGGTAAGACTGGACTCATTTAAAGCCCACTATCTGGACCATGAGCTGGAGGAACATGATACAGA-----CAAGCATTTGCCAG----AAT------GTGACAACTACCTGCTGATCAATAAAGGAGGAAGACCCCGTCAGCACTTACTCTCGTTAACCCGCCGTGCCCAAAAACATCGGCTGAAGGACCTGAAGAACCTCGTGAAGACATTTGCGGACAAAGAGGAAGGCGGTGACCTGAAGTCTGTGTGCCTGACCCTGTTCCTGCTCGCACTGAGATCAGCGAATGAACACCGGCAGGCAGATGAGCTTGAGGCTATAATGCAAGGCAGGGGCTCTGGTTTGCATCCTGCAGTATGCTTGGCCATCCGGGTCAACACGTTCCTGAGCTGCAGCCAGTATCATAAAATGTACCGAACTGTTAAAGCCACTACCGGCCGCCAGATCTTTCAGCCCCTACACAGCCTGCGAGCTGTAGAAAAGGAGCTTCTTCCTGGATTTCATCAGTTTGAATGGCAGCCGCCCCTCAGGAATGTATCCACATCATGCAGCGTTGGGATTATCAATGGGCTTTCTGGATGGACTTCCTCATTGGATGATTCTCCAGCTGAAACTATCACTCGTAGGTTCCGCTATGATGTAGCAATCGTGTCAGCATTGAAAGACCTCGAAGAGGACATCATGGAAGGGTTGAGAGAAAATGAGATGGAGGATAGCAATTGCACATTGGGTTTCAGCGTCCTGATCAAAGAGTCTTGTGATGGTATGGGTGATGTCAGTGAGAAGCATGGAGGCGGTCCACTTGTCCCAGAGAAGGCTGTGCGTTTCTCTTTTACTATCATGTCTGTCTCCATC---AAGGCAGAAGGCGAGAAGGATAAAGTCA---TCTTCACTGAACCGAAACCAAACTCAGAGCTGTCCTGCAAGCCCCTTTCCCTGATGTTCGTGGATGAGTCAGACCATGAGACACTCACGGCTATCATGTCACCCATAATTGCAGAGCGGGATGCAATGAAAGAGAGCAGACTCATTGTGTCCATTGGCGGATTGCCGCGCTCCTTCCGCATTCATTTCCGAGGCACAGGATACGATGAAAAGATGGTGCGTGAGATGGAGGGCCTGGAGGCCTCAGGGTCCATGTACATCTGCACGCTTTGTGATTCCAGTCGCGCAGAAGCTTCTGAAAACATGGTACTGCATTCCATCACCCGCAGTCACGCTGAAAACTTAGAGCGCTATGAAATATGGCGAGCCAACCCCTTTTCTGAATCTGTGGATGAGCTGCGAGACAGAGTGAAGGGGGTCTCTGCCAAGGCATTTATGGAAACCCATCCCACTCTGGATGCACTGCACTGTGAGATTGGCATCGCCACTGAATTCTACAAAATCTTCCAGGATGAGATCGGGGAAGTGTACCAAAAGGTGAACCCCAGTCGGGAGGAGCGACGCGGCTGGAGGGCAGCCCTGGATAAACAGCTGAGGAAGTCCATGAAACTCAAACCTGTAATGAGGATGAATGGGAACTACGCACGCCGGCTCATGAGCCTGGAGGCTGTGGAGTTGGTGTGTGAGTTAGTGCCCACAGAAGGGAGGAGGGAGGCCCTGAGGGAGCTCATGAGGCTCTACCTCCAGATGAAGCCCGTGTGGCGTGCCACCTGCCCCACCAAGGAGTGCCCGGACCAGCTGTGCCGTTACAGCTTCAACTCTCAGCGCTTTGCTGAGCTCCTCTCCTCCTCTTTCAAATATAGGTACAATAAAAAAATCACCAATTACCTCCACAAAACCCTCGCCCACGTTCCCGAAATCATAGAGAGAGATGGATCAATAGGAGCATGGGCAAGCGAGGGGAATGAGTCAGCAAATAAACTGTTCAGGCGTTTCCGGAAGATGAACGCGCGTCAGTCGAAAGCCTTTGAACTAGAGGACGTGTTAAAACATCACTGGCTCTACACCTCCAAGTATTTACAGAACTTTATGAACGCGCACAAAGACTCGGCTAAAGCACTGCAAGCTAGTATTGACCCTGT---------GCTGAGCAAAGATGATG--AGGACATGGC------AGGAATTGACTT-TTGA----------------------------
>Fundulus heteroclitus 
------------------------------------------------ATGGCAGCAGAGAGCCCGGAGACAGATGG---TCCCAGGTCCTTCATGCCTGCTGAGCTCCAGCATCCCCACTCTAAGTATTCTCAGTGGAAGTTTAAGCTGTTTAGGGTGAAGTCTATGGAGAAGGCACCTCTGCAGAGTGAGATACAGCC--CCAGATAGGAGCTTCATTAGGGATCTC--ACCTCCCACCGC--------TCCAAATATAGAGACAGATCATGGTGC---------------GGGACCGGCGAGCGTTATGAAATTGTGCCTTGGGGGAAAAAGCAAAGACAATGTGGAGGGCCCCGGCAAGAGAGTGGATATGAAACTGCAGGAAATGGACATCCACATGAACCATCTCAGGTGCCTGTGCCGCATCTGTGGAATGGTCCTGAGGAAGGTCAAAGGA---CCAGTGCATGAAGTTCATGGAGATCTGGATGAGGCCAGCAAGTGTGTGCTCCGTAAAATGGGCTGCAAGTTTACGAGCTGGCCAGAGGTCCTCCTGAAAGTTTTCAAGGTGGATGTGAGAGAGGACGCCGAATCCATCCAACCTCTCTTCTTCTGCCATCGCTGCTGGCTGACTGCCATACGTGGAGGGGGTGTCTGCAGCTTCACCAGAACAAAAGTTCCAGAGTGGAAGCCCCACACCGCCCACTGCAACCTGTGCTCACCCAAAAAGTCATCATTTCAAAGGACAGGGAGAAAGAGGAGGAAGGTTGTTCCTAAAGTCC------AGAGTTTGGCCAAAA------GAGCAAGGTGGGACCACGGTGACAGCA----TCGCTGTTGGCGAGAAGAGAGCCCTGAGACCCTTCGGAGACGGCC---ACAGTCCGGTGGTGAGGGCCTGGAAAAAAAACGGCATCCAGAGAGAACAGTGGGTGAAGAACATCACGCACTGCCAGAACGACCACCTGAACACCAAGCTAATTGCAGAGAAGCTCCCCGTGGATTTCATCATTGCCTTCACGTGCCTGGTGTGTGACCACCTGCTCTGCGACCCGGTCCAGTCCCCCTGCGGGCACCTCTTCTGCCGCAGCTGCATTATAAAATTCACCCACGTTCTGGGACCTCACTGCCCTGCATGCAACTTCTCCTGTGCCCCCGATGATCTCATCCCTCCTGCCAAAACCTTCTTGTCAACCCTCTACTCTTTACCTCTGCTGTGTCCCTGCGAAGGTTGCGGCGAGCACGTGCAGCTAGGGTTGTTCAAGGCCCACTGTCTAAGCCACGAGTTGGGGAAAGG---TGAAAG-----CAAACAACCATCGC----CGT------TTCAAAGTTACCTGCTTATCAATAAGGGGGGAAGGCCCCGCCAGCACTTGCTCTCCCTAACCCGTCGCGCCCAGAAGCACAGGCTGAGGGATCTGAAGAGCCAGGTGAAAGTGTTCGCAGACAAAGAGGAAGGAGGTGATCTGAAGTCTGTGTGCTTGACACTGTTTCTGCTCGCTCTGAGATCTGGGAATGAACACCGGCAGGCGGATGAGCTGGAGGCCATGATGCAAGGCAGAGGCTTTGGATTGAGTCCTGCTGTGTGCTTGGCCATTCGGGTCAACACATTTCTGAGCTGCAGCCAGTACCATAAGATGTATAGGACAGTCAAAGCTACAAGTGGCCGCCAGATCTTTCAGCCCCTGCACACCCTCAGAGCTGCGGAAAAGGAACTCCTCCCTGGCTTTCACCAGTTTGAATGGCAGCCGGCTCTGAAAAACGTGTCCACGGCCTGCAGTGTCGGCATCATCAACGGGCTGTCGGGATGGACCTCCTCACTGGATGACTCCCCTGCCGACACCATCACCCGGCGCTTCCGCTATGACGTGGCGCTGGTTGCAGCGCTGAAGGATCTTGAGGAGGACATTATGGAGGGGCTTAGAGACACTGGCATGGAAGATAGCGCTTGCACCCTGGGCTTTAGAGTGATGATAAAGGAGTGCTGTGACGGCATGGGTGACGTTAGCGAGAAGCACGGTGGAGGACCAGCCGTTCCTGAGAAGGCTGTCCGTTTCTCTTTCACTGTCATGTCGGTGTCCATC---CAGGCTGAAGATGGTCAGGGGGAGGTCACAATTTTCACAGAGCCGAAGCCCAATTCGGAGCTTTCCTGCAAGCCCCTTTGTCTAATGTTTGTAGATGAGTCAGACCACGAGACTCTCACCGCTGTTTTGGGGCCTATAGTTGCAGAGCGAAATGCAATGAAAGAGAGCAGGCTCATTCTATCCATCGGCGGCATGCCGCGCTCCTTTCGGTTCCACTTCAGGGGCACAGGGTACGATGAGAAAATGGTGCGTGAGATGGAGGGCCTGGAAGCCTCGGGATCCACATACATCTGCACTCTGTGCGACTCCAGTCGTGCGGAGGCTGCTCAGAACATGGTGTTGCACTCCATCACCCGCAGCCATGACGAGAACCTGGAACGTTATGAAATATGGCGAACCAACCCTTTTTCTGAGTCTGTAGATGAGCTGCGAGACAGAGTCAAAGGAGTCTCGGCCAAGCCCTTCCTGGAGACCCAGCCCACGCTGGACGCATTGCACTGCGACATAGGTAACGCCACTGAATTCTACAAAATCTTTCAGGATGAAATCGGGGAAGTGTATAAAAGGCCCAACCCCAGCAGGGAGGAGCGGCGCACCTGGAGGGCAGCCTTGGACAAACAGCTGAGGAAGACGATGAAGCTTAAACCAGTGATGAGGATGAATGGGAACTACGCCCGAAGGTTAATGACCATGGAGGCCGCCGAGGTGGTTTGTGAACTGGTGCCCTCAGAGGAGAGGAGAGAGGCCCTGAGGGAGCTTATGAGGCTCTACCTCCAGATGAAACCTGTTTGGCGTGCCACCTGTCCAGCAAAGGAGTGCCCTGACCAGCTGTGCCGCTACAGCTTTAACTCCCAGCGCTTTGCTGACCTGCTCTCCTCCACCTTCAAGTACAGGTACAATGGGAAAATAACCAATTACCTGCACAAGACCCTGGCCCACGTGCCGGAAATCATCGAGAGAGAAGGATCCATAGGAGCCTGGGCCAGCGAGGGGAATGAGTCAGCAAACAAACTGTTCAGGCGGTTCAGGAAGATGAATGCACGTCAGTCAAAGGCCTTTGAGCTGGAGGACGTGCTGAAACACCACTGGCTCTACACCTCCAAGTACTTGCAGAAGTTCATGGAGGCTCACAAGGACTCTGCTAAAGCTTTCCAAGCAACAATAGATCCTGA---------AGAGATGCCGGAAGATG--AGGAAATGACTCTGGAAATAACTGAGTT-TTGA----------------------------
>Cynoglossus semilaevis 
------------------------------------------------ATGGAGGATTGG--CTGGAAAGGGATGG----TCCCAGATCCTCTATGCCAGCTGAGATACCCCATCCACATTCAGAGTACTCTCAATGGAAGTTCAAACTGTTTAGAGTAAAGTCCATGGAGCGGGCTCCCGCGCCCAGCCAGCCGCTGAC--TGCAAAAGACGCTGTGTTGGGGAGCAC--GATGTCTGCAGC--------TTCTATTATACAGTCAGAGAGTGGTGC------------GGG---TCCAGAGAGTGTGATGAAATTATGTTTTGGTGGGAAGAGCAAGGAAAATGTAGAGAGCACAGGTGAGAGGGTGGATAGGAAGCTTGAGGAAATGGACACGCACATGAACCACCTCAGGTGTCTCTGTCGTCTTTGTGGAACGACCTTGAGGAAGGTTAATGGA---CTTGTGCATGAAGTTCACAGTGATCTTGACAGCAGAGACAAAGGTGTCCTGCGCAAAATGGGCTGCAAGTCCACAAGCTGGCCAGAGGTCATCCTCAAAGTCTTCAAAGTGGACGTGACAGGCGACACAGAAGCTGTCCATCCTCTCACCTTCTGCCATCGCTGCTGGATGGCTGCTATAAGAGGAGGCGGTGTGTGTAGTTTCTCCAGGATGATCGTTCCTGAGTGGGAACCCCACTCTTCGCTCTGTACTCTTTGTTTCCCTAAGAAATGTTCATTTCAGCGAACTGGGAGAAAGAGAAGGAGAAGCATTCCCAGAGTCC------AGAGCCTGGCAAAGA------GAAGCAGATGGGAGCAT-GTTAAAAGCATTCCCGTTGG---AGAAAGGAAAGTTCTAAGACCTTTTGGAAACAGGCAACACAGTTTTATTCTCAGGGGCTGGAAAAGACCCAGTATTCAGAGAGAGCAATGGTTA---AATATCTCCCACTGCACGAAAGACCACCTGAGTACTGACCTAATCAGTGGGAAACTCCCTGTAGACTTCCTATACTCCTTCACCTGCCTGGTATGTGCCCACCTGCTCTCTGATCCACTGCAGCTTCCCTGTGGTCACCTGTTCTGCCGCAGCTGTATTCAAAAATACACCTGTGTTGTGGGATCACACTGTCCGGCCTGCAAGTTGCCCTGTGACCCCAGTGCTCTTATATCGCCCGATAAAGCGTTTTTATCTGCTCTGTATTCCCTGCCTCTGCTTTGTCCCAGAGAAGGGTGTGGTGAGCAGGTCAGACTCGAGTCTTTTCACAAACACATTAAGGACCATGATCTGAGGGTAACGGACAAAGA--AATACAGTTA---TCAG----AAA------TCAATAACAACCTGCTGGCCAGTAAAGGTGGCAGGCCCCGGCAACACTTGCTGTCATTAACCCGTCGTGCCCAGAAGCACCGGCTGAGAAATCTGAAAAACCACGTGCGGATCTTTGCGGACAAAGAGGAGGGCGGTGACCTGAAGTCTGTGTGCATGACTCTGTTGCTGCTCGCACTCAGATCTGGGAATGAACACCGGCAAGCAGATGAGCTTGAAGCCATGATTCAAGGCAGAGGATTCGGGCTGCACCCTGCAGTGTGCTTGGCCATTCGAGTGAACACTTTCCTAAGCTGCAGCCAGTATCACAAGTTGTACCGCACGGTCAAAGCTATCAGCGGTCGCCAGATCTTTCAGCCCCTCTACACCCTCCGAGCCGCAGAGAAGGAGCTTCTCCCTGGCTTTCACCAGTTTGAATGGCAGCCAGCTCTGAAAAATGTATCTACATCTTGCAATGTGGGCATTATTAATGGGCTTTCTGGGTGGGGTTCTTCAGTAGATGACTCCCCAATTGAGACCATTGCAAGGAGATTTCGCTACGATGTGGCACTTGTGTCGGCGTTAAAGGATCTGGAGGAAGACATCATGGAGGGGCTGAGGGAAAAAGGACTGGAAGACAGCGCCTGCACCTCCGGTTTTAACGTTATGATCAAAGAATGTTGTGATGGCATGGGGGATGTCAATGAGAAGCATGGGGGAGGACCAGTTGTTCCTGAGAAAGCTGTCCGTTTCTCTTTCACTATTATGTCTGTCTCTGTC---ATAGCTGATGATGATGAAAAGGAGGCAACGATCTTCACTGAGCCAAAGCCAAACTCAGAACTGTCCTGCAAGCCCCTGTGCTTAATTTTTGTAGATGAGTCAGATCACGAGACACTCACAGCTCTTCTTGGTCCCATTGTTGCAGAGCGTAATGCAATGAAAAACAGCAGACTCATCCTATCCTTGGGCGGCTTGCCCCGCTTTTTCAGCTTTCAATTCAGAGGCACAGGATATGATGAGAAGATGGTACGGGAGATGGAAGGGCTGGAAGCCTCAGGGTCCACATATATCTGTACTCTGTGTGACTCAAGTAGGGCACAGGCATCTCAGAACATGGTGCTACATTCCATCACTCGCTGTCATGAAGAGAACCTTGAGCGCTATGAAATCTGGAGAACCAACCCCTTTTCTGAATCTATAGAAGAACTGCGAGACAGAGTCAAAGGGGTCACAGCCAAACCCTTCATGGAGACACAGCCAACTCTTGACGCCTTACACTGTGACATCGGCAATGCTACTGAGTTCTACAAAATTTTCCAGGACGAGATCGGGGAGGTTTACCGTAAGGGCAACCCCAGCCGGGAGGAACGCCACAGCTGGAGGTCAGCTCTGGATAAACAGCTGAGGAAAAAGATGAAGCTTAAACCAGTAATGAGGATGAATGGGAACTACGCCCGCAGGCTAATGACCCTGGAGGCTGTGGATGCAGTGTGTGAGCTGGTGCCATCAGAGGAGAGGAGAGAGGCCCTGAGGGAGCTTATGAGGCTGTACCTCCAGATGAAGCCTGTGTGGCGGGCTACTTGCCCAGCAAAGGAATGCCCTGACCAGCTGTGCCGCTACAGCTTCAACTCCCAGCGCTTTGCTGGCATCCTCTCCACTGCCTTCAAATATAGGTATAATGGAAAGATAACCAATTACCTTCACAAGACTCTGGCACATGTTCCTGAAATTGTGGAAAGAGATGGATCAATAGGAGCCTGGGCCAGTGAGGGGAATGAATCGGCAAACAAGCTGTTCAGACGTTTTCGGAAGATGAATGCACGTCAATCAAAGATCTTTGAACTGGAAGATGTGTTAAAACATCACTGGCTCTACACCTCAAAGTACCTGCAGAAGTTTATGGAGGCTCACAAAGACTCGGTCGAAGCTCTGCAGGCCACAATTGACCCATT---------AGAGAAGCTGGATGA-----TGACATGACTCTGGAAGCAAATCATTT-TTGA----------------------------
>Hippocampus comes 
------------------------------------------------ATGGCAGAGGAAAGCCTGGAGACAGATGG---CCCCAGATCATCCATGCCGGCTGAGCTCCCCCATCCCTACTCTAAGTACACTCAGTGGAAGTTTAAACTGTTTAGAGTGAAGTCCATTGAGAAGGCCCCTATGTCCAGTGA--------------GAAGGAAGCCATGTCAGGGATCTCT-AAACCTAACCTTGGTACAGCTCCAAATATACTCCTTGATAATGGTAC---------------GACTACAGGGAGTGTTATCAAATTGTGTCTCGGTGGGAAAAGCAAGGAAACTGCTGAACCACTTCACCAGAGCATGGATCTGAAGCTCGAAGAAACTGACAACCACATAAAGCACCTCAGATGTCTGTGCCGTCTTTGTGGAATCCTGCTAAGGAAAGTCAGTGGC---CCAATCCATGATGTTCACGCAGTTCTGGATAATGACAGCAAGAATTCCCTCCGCAAAATGGGCTGCACATTCACAAAATGGCCGGAGGTCATACACAAAGTCTTTAAAGTGGACGTAACAACAGATACAGAATCTGTTCATCCGCTTTCCTTCTGCCATCGCTGCTGGATGACTGCTATACGGGGAGGGGGGGTATGCAATTTGTCCGAGACAAAAGTCCCCGAGTGGAAACCTCATTGTGCTCTCTGCCACCTGTGTTCGCCTAAGAAACAATCATTCCACACGACTGGCAGAAAAAGGAGAACAGCCACTTCCAGAGCCC------ACAGCTTTGTCAAAA------GAACCAGGTTGGAGCACAGCCATATCACTGTCAGCAGT----GAAGGTCGAGTTCTGAGACCATTTGGCAGCCACCTTCATGGTGCTGCCCTTAAGACATGGAAAAGTCCCAGTATCCAAAGGAAGCACTGGATGAGGACCATCACACACTGTCAGAAACAACACCTGAGTAGCAAGCTTATGTCTGAGAATTTCCCTGTTGATTTCCTCCGTTCTTTCACTTGCATGGTGTGTGACCATCTGCTCTCTCACCCAGTTCAAGCCCCCTGCGGCCACCTCTTCTGCCACAGCTGTATTATAAAATACAAAAACTTGATAGGGCCTCACTGTCCTGCCTGCAACTTACCCTGTTCCAGCGATGACCTCATTCCTCCCGCAAAAACTTTTTTGTTCGTCCTGCATTCTCTGCTTTTGATCTGCCCAAGAGATGGCTGCGGTCAGCATGTAAGACTGGACTCATTTAAAGCTCACTGTATGAGCCAT------GAAGCGCAGGATGCACG-----GCAGCAATCATCAC----AGC------TTGACGACTACCTGGTTGCCAATAAAGGGGGAAGGCCTCGCCAACACTTGCTATCCCTCACGCGTCGAGCCCAGAAGCATCGACTGAGGTCTCTGAAGAAACAGGTGAGGATGTTTGCGGATAAAGAAGAAGGCGGCGACCTAAAGTCAGTGTGTCTGACGCTGTATCTTCTGGCGCTGAGATCTGCGAATGAACACCGAATGGCAGATGAGCTGGAGGTCACAATGCAAGGCAGAGGCTTTGCATTACATCCTGCTGTGTGTTTGGCTATCCGGGTCAACACCTTCCTGAGCTGCAGCCAGTATCACAAAGTGTACCGGACTGTCAAAGCCACCAGCGGCCGCCAAATCTTTCAGCCTTTACACGCTTTGCGAGCTGCAGAGAAAGAACTTCTCCCTGGCTTTCACCAGTTTGAATGGCAGCCAGCTCTCAAGAACGTGTCTGCATCTTGCAATGTCAGGATCATAAATGGGCTCTCTGGATGGACTTCGACTTTGGATGACTCACCACCTGAGACCATCACACGTCGATTCCGCTACGATGTGGCTCTGGTGTCAGCAATAAAGGATCTGGAGGAGGACATAGTGGAGGGTATGAGAGAGAGGGGGATGGAAGACAGTGCCTGTACCCTAGGCTTCAGTGTTCTGATCAAAGAATCTTGTGACGGCATGGGAGATGTCAGTGAAAAGCACGGCGGAGGCCCAGTTGTTCCTGAGAAAGCTGTTCGCTTCTCTTTCACCATTATGTCTATTTCTGTATTGCTAGATGAAGGTAATAGGCAGGAGGTTACAATCTTCACTGAGCCAAAACCAAACTCAGAATTGTGCTGTAAGCCCCTCTGTCTGATGTTTGTGGACGAAGCGGACCACGAGTCACTCACAGCTGTCTTGGCGCCCATGGTCGCAGAGCGTAACGCAATAAAGGAGAGCAGGCTTATCCTGACCATAGCCGGCCTGCCTCGATCTTTCCGCTTCCACTTTAGAGGGTCGGGATACGATGAAAAGATGGTACGTGAATTTGAGGGCTTGGAAGCCTCCGGATCCACTTACGTCTGCACACTGTGTGACTCCAGTCGAGTGGAGGCTGCTAAAAATATGGTGCTCCACTCCGTCACACGCAGTCATGATGAGAACCTGGCACGTTATGAAATCTGGCGAACCAACCCATTTTCTGAGTCTGTAGAGGAACTGCGGGACAGAGTCAAAGGCGTCTCTACCAAGCCCTTCATAGAGACCCATTCCACACTTGATGCGTTGCACTGTGAGATTGGAAATGCCACAGAGTTCTACAAAATTTTCCAGGACGAAATAGGGGAGGTGTACCGAAAGGAAAATCCCAGCCGGGAGGAACGACGCAGCTGGCGGGCAGCCCTAGATAAAGAACTGAGGCAGAAGCTGAAGCTCAAACCTGTGATGAGGATGAACGGCAACTACGCCCGTAAGCTAATGACCCTTGAGGCGGTGCAAGTGGTGTGTGAGCTGGTCCCCTCGGAGGAGAGGAGGGAGGCCCTGAGGGAGCTGATGAGGCTGTATCTTCAGATGAAGCCTGTGTGGCGCTCCACCTGCCCAGCCAAGGAATGTCCTGACCAACTCTGCCGCTACTCCTTTAACTCCCAGAGTTTCGCTGACCTAATCTCCACTACCTTCAAATACCGCTACAAAGGTAAAATAACCAACTACCTGCACAAGACCCTGGCCCACGTCCCCGAAATAATAGAGCGAGATGGATCTATCGGTGCTTGGGCCAGTGAGGGGAACGAGTCGGCGAACAAACTGTTCAGGCGTTTCCGCAAGATGAACGCGCGCCAGTCAAAAGCCTTTGAGCTGGAGGATGTCCTGAAACATCACTGGCTCTACACGTCAAAGTACTTGCAGAGGTTCATGCAGGCTCATAAGTACTCTGTGAAAACCCTGCAGGCAACCATTGACCCTGC---------AGAGATCCAGGACAGTA--AAAGTATGTCGCAGGAGGTCATTGATTT-TTGA----------------------------
>Austrofundulus limnaeus
------------------------------------------------ATGGCGGCAGAAAGCCCAGAGACAGATGG---TCCCAGATCCTTCATGCCTGCTGAGCTTCACCATCCCCACTCTAAGTATTCTCAGTGGAAGTTTAAGCTGTTTAGGGTGAAGTCCATGGAGAAGGCACCTCTACCCAGTGAAACACAGCC--TGAGATAGGAGCCTCATTAGGAATCTC--ACCTCCTACAGT--------TCCAAATATAGAGACGGATCATGATGC---------------GGGTCCAGTGAGCGTTATGAAACTGTGCCTGGGGGGAAAAAGCAAAGAAAACGTGGATGGCCCTGGCAGAAGAGTGGATCTGAAGTTACAAGAAATGGACACTCATATGAACCATCTCAGGTGCTTGTGTCGTATCTGTGGAGTGGTGCTGAGGAAAGTCAAAGGA---CCAGTGCACAATGTTCAGGATGCTCTAGATGAAGTGAGCAAATGTGCACTGCGCAAAATGGGCTGCAAGTTCACAACCTGGCCCGAAGTCATCCTGAAGGTCTTCAAAGTGAATGTGACCGAGGACACGGAATCTATTCACCCCCTTTCCTTCTGCCACCGATGCTGGATGATTGCCATTCGAGGAGGAGGAGTCTGCAGTTTCACCAGGACAAAAATCTCCGAATGGAAGCCYCATTCTTCTCACTGCAACCTTTGCTCCCCCAGGAAGTCTTCGTTCCAAAGGACGGGGAGGAAGAGGAGGAAAATTATTCCCAGAGTGC------AGAGTCTGGCCAAAA------GGAGCAGGTGGGACTATGGTGAAAGCA----TTGTTGTTGGTGAGAAGAGAGCCTTGAGGCCCTTCGGAGACCGAC---ATGGGCCTGTGGTAAGAGCCTGGAAGAAAACTGGCATCCAGAGAGAGCAGTGGGTCAAGAGTATCACACACTGCCAGAATGACCACCTGAGTATCAAGCTGATCTCTGAGAAGCTCCCTGCAGACTTCATCATGTCCTTCACCTGCCTGGTGTGTGACCACCTGCTGTCAGATCCAGTTCAGGCTCCCTGCGGGCATCTCTTCTGCCGCAGCTGTATCATAAAATTCACCCATGTTCTGGGACCCCACTGCCCGTCATGCAACCTTTCCTGTCCCCCTGATGATCTCATCCCTCCCGCCAAAACCTTTTCGACCGCACTGCTTTCCCTGCCACTGCTGTGCCCCTGCGAAGGCTGCGGTAAGCAAGTGCAACTCTGTTCATTCAAGGCCCACTGTCTGAGCCATGAGCTGGAGA---------CAAA-----CCACAACTCATCAG----AGT------TAGAAAACTACTTGCTAACCAATAAAGGTGGAAGACCCCGGCAGCACTTGCTCTCTTTAACCCGTCGTGCTCAGAAGCATCGGCTGAGAGACCTGAAGAGCCAGGTGAAGGTGTTTGCAGATAAAGAGGAGGGCGGTGATCTGAAGTCGGTGTGTTTGACCCTGTTTCTGCTCGCTCTGAGATCTGGGAATGAGCATCGGCAGGCAGATGAGCTCGAGGCCATGATGCAAGGCAGAGGCTTTGGTTTAAGTCCAGCTGTGTGTTTGGCCATTCGGATCAACACCTTCCTGAGCTGCAGCCAGTACCATAAGATGTACCGAACTGTCAAAGCCACGAGTGGCCGCCAAATCTTTCAGCCCTTGCACACCCTCCGAGCTGCAGAGAAAGAACTTCTCCCTGGCTTTCACCAGTTCGAATGGCAGCCAGCTCTAAAAAACGTGTCTACCTCTTGCAATGTTGGCATTATTAATGGGCTCTCTGGATGGACCTCCTCTGTGGATGACGCTCCCGCTGACACCATCACTCGACGCTTTCGCTACGACGTGGCGCTGGTGGCGGCGTTAAAGGATCTGGAGGAGGACATCATGGAAGGGCTGAGAGAGACGGGGATGGAAGACAGCGCTTGCACCTTAGGTTTTAGCGTTATGATCAAGGAATGTTGTGATGGCATGGGCGACGTCAGTGAAAAACACGGAGGAGGACCAYCGGTTCCAGAAAAGGCTGTTCGCTTCTCTTTCACTGTCATGTCTGTTTCTATC---CAGAGTGAAGACAAGAATGAAGAAGTTACCATTTTCACAGAACCAAAGCCAAACTCAGAACTGTCCTGTAAGCCCCTTTGTCTTATGTTTGTCGATGAGTCAGACCATGAGACACTCACAGGTGTCCTGGGGCCCATTGTTGCAGAGCGAAATGCAATGAAAGAAAGCAGGCTCATTCTGTCCATGGGTGGGATGCTGCGCTCCTTTCGCTTCCACTTCAGAGGCACGGGCTATGATGAAAAGATGGTGCGTGAAATGGAGGGGCTGGAGGCCTCGGGGTCCACATATGTCTGTACTCTCTGTGACTCTAGTCGCGCCGAGGCAGCTCAAAACATGGTGTTACACTCCATCACTCGCTGCCACGAGGAGAATCTAGACCGTTACGAAATCTGGAGAACCAACCCCTACTCTGAATCTGTGGATGAGCTGCGAGACAGAGTCAAAGGCGTCTCTGCCAAGCCCTTTATGGAGACTCAGCCCACCCTGGATGCGTTGCACTGCGACATCGGCAATGCCACTGAGTTCTACAAAATTTTCCAGGACGAGATCGGGGAAGTGTTCAAAAAGGCCAACCCCAGCCGGGAGGAACGACGCAGCTGGAGGGCAGCCTTAGATAAACAGCTGAGAAAGAACCTGAAGCTTAAACCAGTAATGAGGATGAATGGGAACTATGCCCGCAGGTTAATGACCATGGAGTCTGTGGAGGTGGTGTGTGAGCTGGTGCCCTCAGAGGAGAGGAGAGAAGCCCTGAGGGAGCTTATGAGACTCTACCTGCAGATGAAGCCTGTGTGGCGCGCCACATGCCCAGCTAAAGAGTGCCCCGACCAGCTGTGCCGGTACAGTTTTAACTCCCAGCGCTTCGCCGACCTTCTCTCCTCTACCTTCAAATATAGGTACAATGGAAAAATAACTAATTACCTGCACAAGACCCTGGCTCACGTGCCTGAAATCATAGAGAGAGATGGATCCATTGGAGCCTGGGCCAGCGAGGGGAACGAGTCGGCAAACAAACTGTTCAGGCGATTCAGGAAGATGAATGCACGTCAGTCAAAGGCCTACGAGCTGGAGGATGTGCTGAAACACCACTGGCTTTACACCTCCAAGTTCCTGCAGAAGTTTATGGAAGCTCATAAAGACTCTGCCAAGGCTTTCCAGGCGACAATCGACCCAGA---------AGAGATGCAGGATGATG--AGGACATGTCTCTGGATGTCACTGATTT-TTGA----------------------------
>Oryzias melastigma 
------------------------------------------------ATGGCGGGAAGAAGCCTGGAGACAGATGG---CCCCAGATCCGCGGTGCCTGATGAGCTCCATCCTCCGCACTCCGAGTACTCTCAGTGGAAGTTTAAGCTGTTTAGGGTGAAGTCCATGGAGAGGGCCCCTCTTCCCAGTGAGACACAGTC--TGAGTTAGGAGCCACGCCGGCCGTCTC--AGCTCCAGCGGT--------TTCTGATAAAGAGACTGGTTTTGGTGA---------------GGCTCCTGCCAGTGTTATGAAACTGTGCCTTGGGGGGAAAAGTAAGGAGAATGTGGAGGGTCCTGGCAGGCGTGTGGATATGAAGCTTCAGGAAATGGACACCCACATGAACCACCTCAGGTGTTTGTGCCGCATCTGTGGCACGGCCCTGAGGAAAGTCAAAGGA---CCAGTGCATGAAGTTCATGGCAAGCTGGAGGAGACAAGCAAATGTGCGCTGCGTAAAATGGGATGCAAGTTCACAAGCTGGCCTCAGATCATCCTGAGCGTCTTCAAAGTGGACGTGACAGAAGACGCAGAGTCCATTCACCCGCTCTTCTTCTGCCACCGCTGCTGTATGGTCGCCATACGAGGAGGGGGGGTTTGTAGCTTCACCAGAACAAAAATTCCTGAATGGAAGCCTCATTCCTCCCACTGCCATCTTTGCTATCCAAAGAAAATTTCCTTCCAAAGAACAGGAAGAAAAAGGAGAAAAGTCATTCCCAGAGCGC------AGAGTCTGGCAAAAA------GGAGCAGATGGGACCACAGTGACAGCG----TTTCTCT---CGAGAAGAAAGGCCTGAGCCAATATGGAGAACGTC---AAGGTCCTGTGCTGAGAGCGTGGAGGAAAGCGGGCCTCCAGAGGGAGCAGTGGGTCAGGAGTATCACACACTGCCAAAAAGAGCACCTAAGCACCAAGCTGATCTCTGAAAAACTTCCTGTGGACTTCATCATCTCCCTCACCTGCCTCGTGTGTGACCACTTACTCTGTGACCCAGTTCAATCCCCCTGTGGGCATCTCTTCTGCCGCAGCTGTATTATGAAATTAACCCACGTTCTGGGACCTCACTGCCCCGCCTGCAACTTTTCCTGTACCCCAGATGATCTCATCCCTCCACCCAAAACCTTTCTATCAGCCCTGCATTCCCTGCTCCTGCTCTGCCCTTCTGACGGTTGTGACGAAGAAGTCCGACTCGATTCGATTAAAGCCCACTGTCTGAGCCACAAATTGGAAAACGG---AGCAAA-----TCGACAGACATTAG----AGT------TTGACAACTACCTGCTTGCTAATAAAGGCGGAAGACCCCGCCAGCACCTGCTGTCACTGACCCGCCGGGCTCAGAAGCACCGGCTGAGGGACCTGAAGACCCAGGTGAAGGAATTTGCGGACAAAGAAGAGGGCGGCGATGTCAAGTCCGTTTGTTTGACCCTGTTCCTGCTTGCACTGAGATCCTCGAATGAGCATCGGCAGGCAGATGAGCTGGAGGCCATGATGCAAGGCAGAGGATTCGGTTTGAGTCCCGCTGTGTGTTTGGCTATCCGGGTCAACACTTTCCTGAGCTGCAGCCAGTATCATAAGATGTACCGCACTGTCAAAGCCACAAGTGGACGCCAGATCTTTCAGCCCTTGCACACTCTCCGAGCCGCCGAGAAGGAGCTCCTGCCTGGCTTTCACCTTTTTGAATGGCAGCCAGCCCTCAAAAACGTGTCTACATCTTGCAATGTTGGCATTATTAATGGACTCTCCGGGTGGACGTCATCCGTTGATGATTGCCCAGCTGACACCATCACTCGGCGTTTTCGCTATGATGTGGCACTGGTGGCAGCTTTGAAGGATCTGGAGGAGGACATCATGGATGGGCTGAGAGAGAGCGGGATGGAAGACAGCGCTTGCACCTCAGGCTTTAGCGTTTTGATCAAAGAGTGCTGTGATGGCATGGGTGATGTCAGCGAGAAACACGGTGGGGGACCAGCTGTTCCTGAGAAAGCTGTCCGCTTCTCTTTCACTATAATGTCTATATCTGTC---CAAGCAGAAGACGGAGACGAAGAAGTGACTGTTTTCACGGAGCCTAAGCCAAACTCAGAGCTGTCCTGCAAGCCCCTTTGCTTAATGTTTGTTGATGAGTCAGACCACGAGACTCTCACAGCCATCCTGGGGCCGATAGTTGCAGAGCGAGATTCAATGAAACACAGCAGGCTCATCTTGTCCATTGGAGGCCTGCAACGCTCCTTTCGCTTCCACTTTAGGGGCACGGGTTACGATGAGAAAATGGTGCGTGAAATGGAGGGCCTGGAGGCCTCGGGGTCAACTTATGTTTGCACACTGTGTGACTCCAGCCGCGCAGAGGCTGCTCAGAACATGGTCTTACACTCCATCACTCGCAGTCACGACGAGAATCTTGAACGCTATGAAATATGGAGAACCAACCCCTATTCTGAGTCTGCTGATGAGCTGCGGGACAGAGTCAAAGGCGTGTCTGCCAAGCCGTTCCTGGAGACGCAGCCCACGCTGGACGCATTACACTGCGACATCGGCAATGCCACAGAGTTTTACAAAATCTTCCAGGACGAGATCGGAGAAGTGTACAAAAAGGTCAACCCCAGTCGAGAGGAACGGCGGAGCTGGAGGGCAGCCTTAGATAAACAGCTGAGGAAGAGCATGAAGCTCAAGCCAATAATGAGGATGAATGGAAATTACGCCCGCAAGCTAATGACCATGGAGGCTGTGGAGGTGGTGTGTGAGCTGGTGCCATCAGAGGAGAGAAGAGAGGCTCTCAGGGAGCTGATGAAGCTTTACCTTCAGATGAAGCCAGTGTGGCGGGCCACGTGCCCAGCCAAGGAGTGCCCCGACCAGCTGTGTCGCTACAGCTTCAACTCCCAGCGTTTTGCTGACCTCCTCTCCTCTACCTTCAAATACAGGTACAACGGAAAAATAACAAATTACCTGCACAAGACCCTGGCTCATGTGCCCGAAATCATAGAGAGAGATGGGTCCATAGGGGCCTGGGCCAGTGAGGGAAACGAGTCGGCAAATAAACTTTTCCGGCGCTTCAGGAAGATGAATGCTCGTCAGTCAAAGGCCTTTGAGCTGGAGGACGTCCTGAAGCACCACTGGCTCTACACTTCCAAGTTCCTGCAGAAGTTTATGGAGGCTCACAAGGACTCTGCTAAAGCTTTCCAGGCCACCATCGACCCAGT---------GGAGACCCTAGATGAGGCCACTATCGACCCAGTAGAGACCCTAGATG-AGGACATGTCTCTTGAAGTTCCTGATTTATGA
>Oryzias latipes 
------------------------------------------------ATGGCGGAAAGGAGCCTGGAGATAGATGG---CCCCAGATCTGTGGTGCCTGATGAGCTCCATCCTCCCCACTCCGAGTACTCTCAGTGGAAGTTTAAGCTGTTTAGGGTGAAGTCCATGGAGAGAGCTCCTCTTCCCAGTAAGACACAGTC--TGAGATCGGAGCCACGCTGGTCATCTC--AGCTCCAGCAGT--------TTCTGATGAAGAGACTGGTCTTGGTGA---------------AGCTCCTGCCAGTGTTATGAAATTGTGCTTTGGGGGAAAAAGTAAAGAGAATGTGGAGGGCCCTGGCAGGCGTGTGGATATGAAGCTCCAGGAAATGGACACCCACATGAACCACCTCAGGTGTTTGTGCCGCATCTGTGGCATGGCCCTGAGGAAAGTCAAAGGA---CCACTGCATGAAGTTCATGGCAATCTGGAGGAGACAAGCAAATGTGCGCTGCGCAAAATGGGCTGCAAGCTCACAAGCTGGCCTCAGGTTCTCCTGAACGTCTTCAAAGTGGATGTGACAGAGGACGCAGAGTCCATTCACCCACTCTTCTTCTGCCACCGCTGCTGTATGGTTGCCATACGGGGAGGGGGGGTTTGTAGCTTCACCAGAACACAAATTTCTGAATGGAAACCTCATTCCTCCCACTGCCACCTTTGTTATCCAAAAAAACTTTCCTTCCAAAGAACAGGAAGAAAAAGGAGAAAAGTCATTCCTAGAGCCC------AGAGTCTGGCAAAAA------GGAGCAGATGGGACCACAGTGACAGCA----TTTCTCTTGGCGAAAGGAAAGCCCTGAGCCAATACGGAGAACGTC---AAGGTCCTGTGCTGAGAGCGTGGAAGAAAGCGGGCCTCCAGAGAGAGCAGTGGGTCAGGAGTATCACACACTGCCAAAAGGAGCACCTAAGTACCAAGCTGATCTCTGAAAAACTTCCTGTGGACTTCATCATTTCTCTCACCTGCCTTGTGTGTGACCACTTACTCTGTGACCCAGTTCAATCCCCCTGTGGGCATCTCTTCTGCCGCAGCTGTATTATGAAATTAACCCACGTTCTGGGACCTCACTGCCCTGCCTGCAACTTTTCCTGTGCTCCAGATGACCTGATCCCTCCGTCCAAAACCTTTCTATCAGCCCTGCATTCCCTGCTTCTGCTCTGCCCTTCTGACGGTTGTGACGAAGAAGTCAGACTAGATTCCATTAAAGCTCACTGTCTGAGCCACAAATTGGAAAACAG---ATCAAA-----TCGACCGACATTAG----AGT------TTGACAATTACCTGCTCGCTAACAAAGGCGGAAGACCCCGCCAGCACTTGCTGTCATTGACCCGCCGTGCTCAGAAGCACAGGCTGAGGGACCTGAAGACCCAGGTGAAGGAATTTGCAGACAAAGAAGAGGGTGGTGATGTTAAGTCCGTTTGTTTGACCCTGTTCCTGCTTGCACTGAGATCCTCCAATGAGCATCGGCAGGCAGATGAGCTGGAGGCCATGATGCAAGGCAGAGGCTTTGGTTTAAATCCCGCTGTGTGTTTGGCTATCCGGGTCAACACTTTCCTGAGCTGCAGCCAGTATCATAAGATGTACCGCACTGTCAAAGCCACAAGTGGACGCCAGATCTTTCAGCCCTTGCACACTCTCCGAGCCGCTGAGAAGGAGCTCCTGCCTGGCTTTCACCTTTTTGAATGGCAGCCAGCCCTCAAAAATGTGTCTACATCTTGCAATGTTGGCATTATTAATGGACTCTCCGGGTGGACGTCATCTGTTGATGATATCCCGGCTGAGACCATCACTCGGCGCTTTCGCTATGATGTGGCACTGGTGGCAGCATTGAAGGATCTGGAGGAGGACATCATGGATGGGCTGAGAGAGAGTGGGATGGAAGACAGCACTTGCACCTCAGGCTTCAGCGTTTTGATCAAAGAATGCTGTGATGGCATGGGTGATGTCAGTGAGAAACACGGTGGGGGACCAGCTGTTCCTGAGAAAGCTGTCCGCTTCTCTTTCACCATCATGTCTATATCTGTC---CAAGTAGAAGACGGAGACAAAGAAGTTACCATTTTCACAGAGCCAAAGCCAAACTCAGAGCTGTCCTGCAAGCCCCTTTGCTTAATGTTTGTGGATGAGTCAGACCACGAGACTCTCACAGCCATCCTGGGGCCGATAGTGGCAGAGAGAGATTCAATGAAACACAGCAGGCTCATATTGTCCATTGGAGGCCTGCAACGCTCCTTTCGCTTCCACTTTAGGGGCACGGGTTACGATGAGAAAATGGTGCGTGAAATGGAGGGCCTGGAGGCCTCGGGGTCAACTTATGTTTGCACACTGTGTGACTCCAGCCGAGCAGAGGCTGCTCAGAACATGGTCTTACACTCCGTCACCCGCAGTCACGACGAGAATCTTGAACGCTATGAAATATGGAGAACCAACCCCTATTCTGAGTCTGTGGATGAGCTGCGGGACAGAGTCAAAGGCGTGTCTGCCAAGCCGTTCTTGGAGACGCAGCCCACGCTGGACGCATTACACTGCGACATCGGCAATGCCACAGAATTTTACAAAATCTTCCAGGATGAAATCGGAGAAGTGTACAAAAAGGTCAACCCCAGTCGGGAGGAACGGCGCAGTTGGAGAGCAGCCTTAGATAAACAGCTGAGGAAAAACATGAAGCTCAAGCCAATAATGAGGATGAATGGAAATTACGCCCGCAAGCTAATGACCATGGAGGCTGTGGAGGTGGTGTGTGAGCTGGTGCCATCAGAGGAGAGGAGAGAGGCTCTTAGGGAGCTGATGAAGCTCTACCTTCAGATGAAGCCAGTGTGGCGGGCCACATGCCCAGCCAAGGAGTGCCCTGACCAGCTGTGTCGCTACAGTTTCAACTCCCAGCGTTTTGCTGACCTCCTCTCCTCTACCTTTAAATACAGGTACAATGGAAAGATAACAAATTACCTGCACAAGACCCTGGCTCATGTGCCTGAAATCATAGAGAGAGATGGATCCATAGGGGCCTGGGCCAGTGAGGGAAACGAGTCAGCAAACAAACTTTTCCGGCGCTTCAGGAAGATGAATGCTCGTCAGTCAAAGGCCTTTGAGCTGGAGGACGTCCTGAAGCACCACTGGCTCTACACTTCCAAGTTCTTGCAAAAGTTTATGGAGGCTCACAAGGACTCTGCTAAAGCTTTCCAGGCCACCATCGACCCAGT---------GGAGACCTTAGATGAGG--ATGACCTGTCTCTTGAACTCCCTGATTC-ATGA----------------------------
>Larimichthys crocea 
------------------------------------------------ATGGCGGAGGAGAGCCTAGGGACAGACGA---CCCCAGATCGTCCATGCCAGCTGAGCTTCAACATCTCCACTCTAAGTACTCTCAGTGGAAGTTCAAACTCTTTAGGGTGAGGTCCATGGAGAAGGCACCTCTGCCCAGTGAGAAACAGTC--TGAGAAAGGAGTCTTGTTAGGGATCTC--GTCTCCAACAGC--------TCCAAATATAGAGTTAGATAA---TGGT------------GTGGGTCCAGGGAGTGTTATGAAATTATGCCTTGGGGGAAAAAGCAAGGAAAATGTGGACGGTCCAGGCCAGAGGGTGGATATGAAGCTACAAGAAATGGACACCCACATGAACCACCTCAGGTGCTTGTGCCGTCTTTGTGGAACGCTGCTGAGAAAGGTTAAAGGA---CCATTGCATGATGTTCATGGGGGTCTGGATGAGACAAGCAAACTTGCCCTGCGTAAAATGGGTTGCAAGTTTCCCAGCTGGCCAGAGGTCATACTCAAAGTTTTCAAAGTGGACGTGACCGAGGACATAGAATCTGTCCATCCTCTGTCCTTCTGCCATCGCTGCTGGCTGGCTGCCATACGAGGAGGGGGCGTCTGCAGCTTCTCTAAAATAAGAGTCCCGGAGTGGAAACCCCACTCTTCCCTCTGTCACCTTTGCTTCCCCAGGAAACCTTCATTTCAGCGGACTGGGAGGAAGAGGCGAAAAGCCATTCTCAGAGCTCAGGCCCAGAGCCTGGCAAAAA------GGACCAGATGGGACCACAGTGACAGCT----TCGCTGTTGGTGAAAGGAGGGTTCTCAGACCATTCGGAGACCGTCATCATGGTCCTGTGCTGAGAGGCTGGAGGAAAACTACCGCACAGAGAGATCAATGGGTGAGGAACATCACCCACTGTCAGAAAGACCACCTGAGTTCCAAGCTGATCTCTGAGAAGCTCCCTGTAGACTTTGTCTTTTCTTTCACCTGTCTGGTGTGTGATCACCTCCTCTGTGATCCAGTCCAGTCCCCCTGTGGGCATCTCTTCTGCCGCAGCTGTTTTATAAAATACAGCTATGTTCTAGGACCTCACTGCCCGGCCTGTAACTTGCGCTGTGGCCCTGATGACCTCATCTCGCCTGCCAAAGCCTTCTTATCAGCTCTACAATGCCTACCTCTGCTATGCCCTAGAAGTGGCTGTGGCAAGCAGGTAATTCTAGACTCATTTAAAGCTCATTGTTTGGACCATGACCTGGATGACCAGGATGAAAA-----CAGGAAGTCATTAG----GAC------TTGACAATGATCTGCTAACCAATAAAGGTGGAAGACCTCGTCAGCACTTGCTATCCCTAACCCGTCGTGCCCAGAAGCATCGGCTTAAGGAACTGAAGAACCAAGTGAAGGTGTTTGCAGACAAAGAAGAAGGTGGTGACCTGAAGTCTGTGTGTCAGACTCTGTTTCTGCTTACACTGAGATCTGCAAATGAACACCGGCAGGCAGATGAGCTAGAGGCCATGTTGCAAGGCAGAGGCGCTGGGCTGCATCCTGCTGTGTGTTTGGCCATTCGGGTCAACACTTTCCTGAGCTGCAGCCAGTACCATAAGATGTACCGGACTGTCAAAGCAGCCAGTGGTCGCCAGATTTTTCAGCCCCTGCATGCCCTGCGAACTGCGGAGAAGGAGCTTCTCCCTGGCTTTCACCAGTTTGAATGGCAGCCAGCTCTCAAGAATGTGTCTTCTTCTTGCAATGTTGGCATTATTAATGGGCTCGCTGGATTGACTTCCTCAGTGGATGATTTCCCAGCTGACACCATCACTCGGCGGTTTCGCTATGATGTGGCACTTGTGTCAGCATTAAAGGACCTGGAGGAGGACATCATGGATGGGCTGAGAGAGAGTGGGATGGAAGACAGTGCTTGCACCTCAGGCTTCAGTGTCATGATCAAAGAATCTTGTGATGGCATGGGCGATGTCAGCGAGAAGCATGGTGGAGGACCAGTTATTCCCGAGAAGGCTGTACGTTTCTCTTTCACTATTATGTCTGTCTCTGTC---CTAGCAGACGAGGAGGAGGAAGAGGTTACCATCTTCACAGAGCCAAAGCCAAACTCAGAACTCTCCTGCAAGCCCCTTTGCCTGACATTTGTAGATGAGTCAGACCATGAGACACTCACAGCCATCCTGTGGCCTATCGTTGCAGAGCGTGACGCAATGAAAGAGAGTAGGCTTATCCTACCCATAGGTGGACTACCTCGTTCCTTCCGCTTTCACTTCAGAGGCACAGGATACGATGAGAAGATGGTGCGTGAGATGGAGGGCCTCGAAGCCTCAGGGTCCACCTACATCTGCACTCTTTGTGACTCCGGTCGGGCAGAGGCCTCTCAAAACATGGTGCTACACTCCATCACCCGCAATCATGAAGAGAACTTAGAACGTTATGAAATATGGCGAACCAACCCCTTTTCTGAGTCTGTAGAGGAGCTGCGAGAGAGAGTCAAAGGGGTTTCTGCCAAGCCTTTCATGGAAACACACCCCACACTGGATGCATTACATTGTGACATAGGCAATGCCACTGAGTTCTACAAAATCTTCCAGGATGAGATCGGGGAGGTGTATGAAAAGGTCAACCCCAGCCGGGAGGAGCGGCGCAGCTGGAGGGCAGCCCTAGATAAACAACTGAGAAACAAGATGAAGCTTAAACCGGTAATGAGGATGAATGGGAACTATGCCCGCCGGCTAATGACCATGGAGGCTGTGGAGGTAGTGTGTGAGCTGGTGCCCTCAGAGGAGAGAAGGGAGGTCCTGAGGGAGCTTATGAGGCTCTACGTGCAGATGAAGCCTGTGTGGCGTGCCACCTGCCCAGCCAAGGAGTGCCCTGACCAGCTGTGCCGCTACAGTTTCAACTCCCAGCGCTTTGCCGACCTCCTCTCCTCTGCCTTTAAATATAGGTACAATGGAAAGATAACCAATTACCTGCACAAGACCCTGGCCCATGTGCCTGAAATCATAGAGAGAGATGGATCTATAGGAGCCTGGGCCAGCGAGGGGAATGAGTCTGCAAACAAACTGTTCAGACGTTTCAGGAAGATGAATGCACGTCAGTCAAAGGCCTTTGAGCTTGAGGATGTGTTGAAACATCACTGGCTCTACACTTCCAAGTACTTGCAGAAGTTCATGGAAGCTCACAAAGACCCGGTCAAAGCCCTGCAAGCTTGCATTGAGCCAGT---------AGAGAATCAGGACGATG--AGGACATGTCTCTTGAAGTTAATGATTT-TTGA----------------------------
>Stegastes partitus 
------------------------------------------------ATGGCGGCATTAAGCCGAGAGACAGATGG---TCCCAGATCCACCATGCCGGCTGAACTCCACCATCCCCACTCGCAGTTCTCTCTGTGGAAGTTTAAACTGTTCAGGGTGAAGTCTATGGAGAAGGCCCCTTTGCCCGGCGAGACACAGCC--TGAGAAGGGATCCTCATTGGGGACGTC--GACTCCTGCAGC--------TCTAAATATAGACCTAAATGATGGTGT---------------GGGTCCGGGGAACGTTATGAAACTGTGCCTGGGGGGAAAAAGCAAGGAAAATGTGGAGGGCCCTGGAAGGAGAGTAGATATCAAGCTGCAGGAAATGGACACCCACATGAACCACCTCAGGAGCTTGTGCCGTCTCTGCGGATCGACCCTGTGGAAAATCAAAGGA---CCGGTGCATGACGTTCATGGAGATCTGGATGAAGTAACCAAATTTGCCCTGCGTAAAATGGGCTGCAAGTTCAAACAATGGCCAGATGTCATCCTTAAAGTCTTCAAAGTGGACGTGACAGGGGACGCAGAGTCTGTGCACCCCCTGTCCTTCTGCCATCACTGCTGGAAGGCGGCCATACGAGGCGGCGGCGTCTGCAGCTTCACCAAAACTAAAGTCCCTGAGTGGAAACCCCACTCTTCCCCCTGCTACCTCTGCTCTCCCCGGAAACCTTCATTCCAGAGGACACGGAGGAAGAAGAGGAAAGCCGTCCCTCGGGCCC------AGAGCCTGGCGAAGA------AGACCAGGCGGGACTACGGTGAGAGCA----TCGTTGTTAGCGAGAAGAGAACTCTGAGACCGTTCGGAGAAAGTC---TCAATTCTGCGGTGAGGGTCTGGAGGAAACCCAGCGTCCAGAGAGAGCAGTGGGTGAGGAACATCACGCGCTGCCAGAAAGACCACCTGAGCACCAAGCTGATCTCTGAGAAGCTCCCCGTGGACTTCACCGTTTCCTTCATCTGCCTGGTGTGCGACCACCTGCTCTCTGACCCGGTTCAGTCTCCCTGCGGGCACCTCTTCTGCCGCCACTGTATTATAAAATTGACCCACGTTCTGGGACGTCACTGCCCCGCCTGCAACTTGCCCTGCGCCCCTGATGATCTCACCCCGCCTGCCAAAACCTTTTTATCAGCCCTGTATTCCCTGCCTCTGCTCTGCCCCAGGGACGGCTGTGGTGAGCAGGTAAGGCTAGACTCGTTTAAAGCTCACTGTCGGAGCCATGACGTCGGGGAATG---TGCAAA-----GGAGAGTTCACCGG----AAG------TTGACAACAACGTGACAGCAGGTAAAGGGGGAAGACCCCGCCAGCACTTGCTCTCGCTGACCCGCCGCGCCCAGAAGCATCGGCTGAAGGACCTGAAGCTCCAGGTGAAGTCGTTTGCAGACAAAGAGGAAGGCGGCGACCTGAAGTCTGTGTGTTTGACGCTCTTCCTGCTCGCAATGAGATCTCTGAACGAGCACCGGCAGGCGGACGAGCTGGAGGCCATGATGCAAGGCAGAGGCTTCGGGTTGAATCCCGCTGTGTGCTTGGCCATTCGGGTCAACACGTTCCTGAGCTGCAGCCAGTATCACAAGATGTACCGGACTGTCAAAGCCACAAGTGGTCGCCAGATCTTTCAGCCGCTGCACAGCCTCCGAACCGCAGAGAAGGAGCTTCTCCCCGGCTTTCACCAGTTTGAATGGCAGCCGGCTCTCAAGAATGTGTCTGCATCTTGCAACGTCGGCATTATTAACGGGCTCTCTGGATGGGCTTCCTCGGTGGATGACTCCCCGGCTGACACAATCACTCGGCGCTTTCGCTATGATGTGGCACTGGTGTCGGCGTTAAAGGATCTGGAGGAGGACATCATGGACGGGCTGAGAGAGAGTGGGATGGAAGACAGCGCTTGCACCTCAGGCTTTAGCGTCATGATCAAGGAATGTTGTGATGGTATGGGCGATGTCAGCGAGAAGCACGGCGGAGGACCTGTTGTTCCCGAGAAGGCGGTGCGCTTCTCTTTCACCGTTATGTCTGTCTCTGTC---CTCGCAGACGAGGAGGAGGAGGAGGTTACCATTTTCACTGAGCCAAAACCAAACTCAGAGCTGTCCTGCAAGCCCCTCTGCCTGATGTTCGTGGATGAGTCAGACCACGAGACGCTCACAGCACTCCTGGGGCCCATAGTTGCAGAGCGTAATGCAATGAAAGAGAGCAGACTCATTCTATCCATCGGCGGCCTGCCTCGCTCCATTCGCTTCCACTTCAGGGGCACGGGGTATGACGAGAAGATGGTGCGTGAGATGGAGGGCCTGGAGGCCTCGGGGTCCACGTACGTCTGCACTCTGTGTGACTCCACTCGTGCAGAAGCCTCTCAAAACATGGTGCTCCACTCCATCACTCGCAATCACGAGGAGAACCTAGAACGATATGAGATCTGGAGAAGCAACCCCTTCTCCGAGTCTGCAGACGAGCTGCGAGACCGAGTCAAAGGGGTCTCCGCCAAGCCCTTCATGGAGACCCAGCCCACGCTGGACGCGTTGCACTGCGACATCGGCAACGCCAGCGAGTTCTACAAAATCTTCCAGGACGAGATTGGGGAGGTGTACAAAAAGGCCAACCCCAGCCGGGAGGAGCGGCGCAGCTGGAGGGCCGCCCTGGATAAACAGCTGAGGAAGAAGATGAAGCTTAAACCGGTAATGAGGATGAATGGGAACTACGCCCGCCGGCTAATGACCCTGGAGGCTGTGGAGGTGATATGTGAGCTGGTGCCCTCCGAGGAGAGGAAGGAGGTCCTGAGGGAGCTCATGAGGCTCTACCTGCAGATGAAGCCTGTGTGGCGCGCCACCTGTCCGGCCAAAGAATGCCCCGACCAGCTGTGCCGCTACAGCTTCAACTCCCAGCGCTTTGCTGACCTCCTCTCCTCCGCCTTCAAATATAGATACAACGGGAAGATAACCAATTACCTGCACAAGACCCTGGCCCACGTGCCTGAAATCATAGAGAGGGAGGGATCCATAGGAGCCTGGGCCAGCGAGGGGAACGAGTCCGCAAACAAGCTGTTCAGGCGTTTCCGGAAGATGAATGCACGTCAGTCGAAGGCGTTTGAGCTGGAGGACGTGCTGAAGCACCACTGGCTCTACACCTCCAAGTACCTGCAGAAGTTTATGGAGGCTCACAAGGACTCTGCCAGAGCTCTACAAGCTACCATGGACCCAGC---------AGAGATCCCCGATGATG--AAGATATGTCTTTGGATAT---TGATTT-TTGA----------------------------
>Kryptolebias marmoratus 
------------------------------------------------ATGGCGGCAGAAAGCTCAGAGACAGATGT---TCCCAGATCCCACATGCCTGCTGAGCTTCACCATCCCCACTCTAAGTATTCTCAGTGGAAGTTTAAGCTGTTTAGGGTGAAGTCCATGGAGAAGGCACCTCTACCCAGTGAGACACAGCC--TGAGATAGGAGCCTCATTAGGAATTTC--ACCTCCTACAGT--------TCCAAATATAGAGACAGATCATGATGC---------------AGGTCCAGCGAGCGTCATGAAACTGTGCCTGGGGGGAAAAAGCAAAGAGAATGTGGAAGGCCCTGGCAGAAGAGTGGATATGAAGTTACAGGAAATGGACACCCATATGAACCATCTCAGGTGCTTGTGCCGTATCTGTGGAGTGATGCTGAGAAAAGTCAAAGGA---CCTGTGCATGATGTTCATGGAGACCTGGATGAAGTGAGCAAATGTGCGCTGCGTAAAATGGGTTGCAAGTTCCCAACCTGGCCTGAAGTCATCCTGAAAGTCTTCAAAGTAGATGTGACTGAGGACATAGAATCTATTCACCCTCTTTCTTTCTGCCATCGATGCTGGATGATTACCATTCGAGGAGGAGGTGTCTGCAGCTTTACCAGAACAAAAGTCCCTGAGTGGAAGCCACACTCTTCTCACTGCAACCTTTGCTCCCCCAGGAAATCTTCATTCCAAAGAACAGGGAGGAAGCGGAGGAAAGTTATTCCTAGAGTGC------AGAGTCTGGCCAAAA------GGAACAGATGGGACCATGGTGAAAGCA----TTGTTGTTGGTGAGAAGAGAGCCTTGAGACCCTTTGGAGACCGCC---ACGTGCCTGTGCTAAGAGCCTGGAAGAAAACTGGCATTCAGAGAGAGCAGTGGGTCAAAAACATCACACACTGCCAGAATGACCACCTGAGCACCAAGCTGATCTCCGAGAAGCTCCCTGTGGACTTCATGATTTCCTTCACCTGCCTGGTGTGTGACCACCTGCTGTCAGATCCAGTTCAGTCTCCCTGTGGGCACCTCTTCTGCCGCAGCTGTATTATAAAATTTACCCACGTTCTGGGACCCCACTGCCCTGCATGCAACCTTTCCTGTGCCCCTGATGATCTCATCCCTCCTGCCAAAACCTTTTTATCAGCACTGTTTGCTCTGCCACTGCTGTGCCCCTGTGAAGGTTGTGGTGAGCATGTACAACTAGGTTTATTTAAAGCCCACATCTTGAGCCATGAATTCGAGAAACG---CACACA-----CCAACACTCATCTG----AAT------TAGAAAACTACTTGCTAACCAATAAAGGCGGAAGACCCCGGCAGCACTTGCTATCTTTAACTCGTCGTGCTCAGAAGCATCGGCTGCGAGATTTGAAGAGCCAGGTGAAGGTGTTTGCAGACAAAGAAGAAGGTGGTGATCTGAAGTCTGTGTGTTTGACTCTTTTTCTCCTTGCTCTGAGATCTGGGAATGAACATCGGCAGGCAGATGAGCTTGAGGCCATGATGCAAGGCAGGGGCTTTGGTTTAAGTCCTGCTGTGTGTTTGGCCATTCGGGTCAACACTTTCCTGAGCTGCAGCCAGTACCATAAGATGTACCGAACTGTCAAAGCCACGAGTGGCCGCCAAATCTTTCAGCCCTTGCACACCCTCAGAGCTGCAGAAAAAGAGCTTCTCCCTGGCTTTCACCAGTTTGAATGGCAGCCAGCCCTCAAGAATGTGTCTTCATCTTGCAGTGTTGGCATTATTAATGGGCTCTCTGGATGGACCTCCTCTGTGGATGACTCTCCAGCTGACACCATCACTCGACGCTTTCGCTATGATGTGGCACTGGTTGCAGCTTTAAAGGACCTGGAGGAGGACATCATGGATGGGCTGAGAGACACTGGGATGGAAGACAGTGCTTGCACCCTTGGTTTTAGTGTCATGATCAAGGAATGTTGTGATGGCATGGGTGATGTCAGTGAAAAACATGGAGGAGGACCAGCTGTTCCTGAAAAGGCTGTTCGCTTCTCCTTCACTGTTATGTCTGTTTCTATT---CAGGCTGAAGATGAGAATGAAGAAGTTATTATTTTCACAGAACCAAAGCCAAACTCCGAATTGTCCTGTAAGCCCCTTTGCCTTATGTTTGTGGATGAGTCAGACCATGAGACACTCACAGGTGTGCTGGGGCCTATTGTTGCAGAGCGTAATGCAATGAAAGAAAGCAGGCTTATTCTGTCCCTAGGTGGCATGCCACGCTCCTTTCGCTTCCATTTCAGAGGCACGGGCTATGATGAAAAGATGGTGCGTGAAATGGAGGGACTGGAGGCCTCGGGGTCCACATATATCTGTACTCTTTGTGACTCTAGTCGTGCAGAGGCTGCTCAAAACATGGTGTTACACTCCATCACTCGCAGCCATGAAGAGAACCTAGAACGTTATGAAATCTGGAGAACCAACCCCTTCTCTGAGTCTGCAGATGAGCTGCGAGACAGAGTCAAAGGAGTCTCTGCCAAGCCTTTTTTGGAGACCCAGCCCACCCTGGATGCATTACACTGTGACATCGGCAATGCCACTGAGTTCTACAAAATTTTCCAGGATGAGATTGGGGAAGTGTACAAAAAGGCCAACCCCAGCCGGGAGGAACGACGCAGCTGGAGGGCAGCCTTAGATAAACAACTGAGGAAGAACCTGAAGCTTAAACCAGTAATGAGGATGAATGGGAACTATGCCCGCAGGTTAATGACCATGGAGGCTGCAGAGGTGGTGTGTGAGCTGGTGCCCTCAGAAGAGAGGAGGGAGGCCCTGAGGGACCTTATGAGACTCTACCTCCAGATGAAGCCTGTGTGGCGTGCCACCTGCCCAGCTAAGGAGTGCCCCGACCAGCTGTGCCGCTACAGTTTTAACTCCCAGCGCTTTGCTGACCTTCTCTCCTCTACCTTCAAATATAGGTACAATGGGAAAATAACTAATTACCTGCACAAGACCCTGGCTCATGTGCCTGAAATCATAGAAAGAGATGGATCCATCGGAGCCTGGGCCAGTGAGGGGAACGAGTCAGCAAACAAATTGTTTAGGCGTTTCAGGAAGATGAATGCACGTCAGTCAAAGGCCTATGAGCTGGAGGATGTGCTGAAACACCACTGGCTTTACACCTCCAAGTACTTGCAGAAGTTTATGGAAGCTCATAAAGACTCTGCCAAGGCATTCCAGGCAACTATCGACCCAGA---------AGAAATCCAGGATGATG--AGGATGTGTCTCTGGAAGTCACTGATTT-TTGA----------------------------
>Myotis brandtii 
------------------------------------------------ATGGCTGTCTCTTTGCCACCCACTCTGGG---ACTCAGTTCGGCC---CCAGATGAAATCCAGCACCCACATATTAAATTTTCCGAATGGAAATTTAAGCTGTTCAGGGTGAGATCCTTAGAAAAGGC------ACCCGAAGAAGCTCACACGGAAAAGAAAGAGTCCTCTGAGGGGAAACT--CCCTCTAGAGCA-------GTCTCCTGCAGCCCTGGACAAGGCTGGT-------------GGTGAGAAGCCGGCCTTGACGCAACCAGCATTGAAGCCTCACCCTAAGTTTTTGAGGAAATTCC--------GTGACGATGGGAAGGCAAGAGACAAAGCCATCCACCAAGCCAACCTTCGGCATCTCTGCCGCATCTGTGGGAATTCTTTTAAGAGTGGTGAGCACAGTAGGAGATATCCAGTCCACGGGCCCGTGGATGGTAAAACCCAAGTCCTTTTACGAAAGAAGGAAAAGAGAGCCACTTCCTGGCCAGACCTCATTGCCAAGGTTTTCCGGATCGATGTGAAGGCAGATGTTGACTCCATCCACCCCACTGAGTTCTGCCATAACTGCTGGAG---CGTCATGCACAGGAAGTTCAGCAGCGCCCCATGCGAGGTCTACTTCCCGAGGAATGCAACCATGGAGTGGCACCCCCAC--ACACCATCCTGTGACATCTGCCACACTCCCCGTCGGGGACTCAAGAGGAAGGGTCGTGAGCCAAACGT------GCAGCTCAGCAAAAA-------ACTCAAAACGG--------------------TGCT--------TGACCGAGC---AAGACA------AGCACGTC------AGCGCAAGAAGAGAGCCCAGGCAAGGACCAGTAGCAAGGAAGT------GATGAAGCAGATCGCCAACTGCAGTAAGATACATCTTAGTACCAAGCTCCTTGCAGTGGACTTCCCGGCCCACTTTGTGAAATCTATCTCCTGCCAGATTTGTGAACACATTCTGGCCGACCCCGTGGAGACCAACTGTCAGCACGTATTTTGCAGGATCTGCATTCTCAGATGCCTCAAAGTCATGGGCAGCTATTGTCCCTCTTGCAGATACCCCTGCTTCCCAACTGACCTGGAGAGCCCAGTGAAGTCCTTTCTGAGCATCTTGAATTCCCTGATGGTGAAATGTCCAGCGCAAGAGTGCAATGAGGAGGTCAGCTTGGAAAAATATAATCACCATGTAGCAAGCCAC-------------------AAGG------------ACTCCAA--------------AGAGACTTTTGTGCATATTAATAAAGGAGGCCGGCCCCGCCAGCATCTCCTGTCCCTGACCCGGAGGGCTCAGAAGCACCGTCTGAGGGAGCTCAAACTGCAAGTCAAGGCCTTTGCTGACAAAGAAGAAGGCGGAGATGTCAAGTCCGTGTGCCTGACCTTGTTCCTGCTGGCGCTGAGGGCGAGAAATGAGCACAGACAAGCCGATGAGCTGGAGGCCATCATGCAGGGACGTGGCTCTGGCCTGCAGCCAGCTGTTTGCTTGGCCATCCGCATCAACACCTTCCTCAGCTGTAGTCAGTACCACAAGATGTACAGGACAGTGAAAGCCATCACGGGGAGGCAGATTTTTCAGCCTTTGCACGCCCTTCGCAACGCTGAGAAGGTCCTTCTGCCGGGCTACCACCCCTTTGAGTGGCAGCCACCTCTGAAGAACGTGTCTTCCAGCACCGACGTGGGCATTATTGATGGGCTGTCTGGACTGTCCTCCTCTGTGGATGATTACCCCGTGGACACCATTGCAAAGCGGTTTCGCTATGATTCAGCGTTGGTGTCTGCTCTGATGGACATGGAAGAAGACATCTTGGAAGGCATGAAAGCCCAAGACCTCGACGAC--TACCTGAATGGCCC-CTTCACCGTGGTGGTGAAGGAGTCTTGTGATGGAATGGGAGATGTGAGCGAGAAGCATGGGAGCGGGCCAGTGGTCCCCGAAAAGGCGGTTCGGTTCTCCTTCACAGTCATGAAGATTACCATA---------GCCCATGGCTCACAGGAGGTGAAGGTGTTTGAGGAAGCCAAGCCTAACTCTGAACTGTGTTGCAAGCCCTTGTGCCTTATGCTGGCAGATGAGTCTGACCACGAGACCCTGACGGCCATCCTGAGCCCTCTCATTGCCGAGAGGGAGGCCATGAAGAGCAGCGAATTAATGCTGGAGATGGGAGGCATCCTCCGGACTTTCAAGTTCATCTTCAGGGGCACCGGATATGATGAGAAACTGGTCCGCGAAGTGGAAGGCCTGGAGGCTTCTGGCTCCGTCTACATCTGCACCCTTTGTGATGCCACCCGCCTGGAGGCTTCTCAAAACCTTGTCTTCCACTCCATCACCAGAAGCCATGCCGAAAACCTGGAGCGCTATGAGGTCTGGCGATCCAACCCCTACCACGAGTCTGTGGAAGAACTCCGGGATCGGGTGAAAGGGGTCTCGGCCAAGCCCTTCATTGAGACAGTCCCTTCCATAGATGCCCTCCACTGTGACATTGGCAATGCGGCCGAGTTCTACAAGATCTTCCAGCTAGAGATCGGGGAGGTGTATAGGAATCCCAATGCTTCCAAGGAGGAGAGGAAAAGGTGGCAGGCCACGCTGGACAAGCATCTCCGGAAGAAGATGAACCTCAAACCCATCATGAGAATGAATGGCAACTTTGCCAGGAAGCTCATGACCAAAGAGACTGTTGAGGCCGTTTGTGAGTTAATCCCCTCCGAGGAGAGACACGAAGCTCTGAGGGAGCTGATGGACCTTTATCTGAAGATGAAACCCGTGTGGCGATCGTCATGCCCGGCTAAAGAGTGCCCAGAATCCCTCTGCCAGTATAGTTTCAATTCCCAGCGTTTTGCTGAGCTCCTCTCCACCAAGTTCAAGTATAGATACGAGGGCAAGATCACCAATTATTTTCACAAAACCCTGGCACACGTCCCTGAAATTATTGAGAGGGATGGCTCCATCGGGGCCTGGGCAAGTGAGGGCAATGAGTCTGGCAACAAACTGTTCAGGCGCTTCCGGAAAATGAATGCCAGGCAGTCGAAGTGCTACGAAATGGAAGATGTCTTGAAACATCACTGGCTGTATACCTCCAAATACCTCCAGAAGTTTATGAATGCTCATAATGCCTTAA--AAAACTCCG-GGTTTACCATAAACTCGCAGGCAAGTTTAGAGGACCC--ATTAGGCCTAGAGGACTCTCTGGAAACTCAAGATTCAATGGAATTTTAA--------------------
>Eptesicus fuscus 
------------------------------------------------ATGGCTGTCTCTTTGCCACCCACTCTGGG---CCTCAGTTCGGCC---CCAGATGAAATCCAGCACCCGCATATTAAATTTTCAGAATGGAAATTTAAGCTGTTCAGGGTGAGATCCTTAGAAAAGGC------ACCCGAAGAAGCTCACACGGAAAAGAACGAGTCCTCCGAGGGGAAAGT--CCCTCTCGAGCA-------GTCTCCTGCAGTCCTGGACAAGGCTGGT-------------GATGAGGAGCCGGCCTCAACGCAACCAGCATTAAAGCCTCACCCTAAGTTTCTGAGGAAATCCC--------ATGACGATGGGAAGGCAAGAGACAAAGCAATCCACCAAGCCAAACTTCGGCATCTCTGCCGCATCTGTGGGAATTCTTTTAAAAGTGGTGAACACAGCAGGAGATACCCAGTCCACGGGCCCGTGGATGGTAAAACCCAAGTCCTTTTACGCAAGAAGGAAAAGAGAGCCACTTCCTGGCCAGACCTCATTGCCAAGGTTTTCCGGATCGATGTGAAGGCAGATGTTGACTCCATCCACCCCACGGAGTTCTGCCATAACTGCTGGAG---CATCATGCACAGGAAGTTCAGCAGCGCCCCATGCGAGGTCTACTTCCCGAGGAATGCAACCATGGAGTGGCACCCCCAC--ACACCTTCCTGTGACATCTGCCACACTGCCCGTCGGGGACTCAAGAGGAAGGGTCGTGAGCCAAACGT------GCAGCTCAGCAAAAA-------ACTCAAAACAG--------------------CGCT--------TGACCGAGC---AAGACA------AGCACGTC------AGCGCAAGAAGAGAGTCCAGGCAAGGACCAGTAGCAAGGAAGT------GATGAAGCAGATTGCCAACTGCAGCAAGATCCATCTTAGTACCAAGCTCCTGGCAGTGGACTTTCCGGCCCACTTTGTGCAATCTATCTCCTGCCAGATTTGTGAACACATTCTGGCCGACCCCGTGGAGACCACCTGTAAGCACGTGTTTTGCAGGATCTGCATTCTCAGATGCCTCAAAGTCATGGGCAGCTATTGTCCCTCTTGCAGATATCCCTGCTTCCCTACGGACCTGGAGAGTCCAGTGAAGTCCTTTCTGAGCATCTTGAATTCCCTGGTGGTGAAATGCCCAGCGCAGGAGTGCAATGAGGAGGTCACCTTGGAAAAATATAATCACCATGTAGCAAGCCAC-------------------AAGG------------ACTCCAA--------------AGAGACTTTTGTGCATATTAATAAAGGAGGCCGGCCCCGCCAGCATCTCCTGTCCCTGACCCGGAGGGCTCAGAAGCACCGTCTGAGGGAGCTCAAACTACAAGTCAAGGCCTTTGCTGACAAAGAAGAAGGCGGAGATGTCAAGTCCGTGTGCCTGACCTTGTTCCTGCTGGCGCTGAGGGCGAGAAATGAGCACAGACAAGCCGATGAGCTGGAGGCCATCATGCAGGGACGTGGCTCTGGCCTGCAGCCAGCTGTGTGCTTGGCCATCCGCATCAACACCTTCCTCAGCTGTAGTCAGTACCACAAGATGTACAGGACAGTGAAAGCCATCACGGGGAGGCAGATTTTTCAGCCTTTGCACGCCCTTCGGAACGCAGAGAAGGTCCTCCTGCCGGGCTACCACCCCTTCGAGTGGCAGCCACCTCTGAAGAACGTGTCTTCCAGCACCGACGTGGGCATTATTGACGGGCTGTCTGGACTGTCCTCCTCTGTAGATGACTACCCCGTGGACACCATTGCAAAGCGGTTTCGCTATGATTCAGCGTTGGTGTCTGCTCTGATGGACATGGAAGAAGACATCTTGGAAGGCATGAAAGCCCAAGACCTCGATGAT--TACCTGAATGGCCC-CTTCACCGTAGTGGTGAAGGAGTCTTGTGACGGAATGGGAGACGTGAGTGAGAAGCATGGGAGTGGGCCAGCGGTCCCCGAAAAGGCGGTTCGGTTCTCATTCACAGTCATGAAGATTACCATA---------GCCCATGGCTCCCAGGATGTGAAGGTGTTTGAGGAAGCCAAGCCCAACTCTGAACTGTGTTGCAAGCCCTTGTGCCTTATGCTGGCAGATGAGTCCGACCACGAGACCCTGACGGCCATCTTGAGCCCTCTCATTGCCGAGAGGGAGGCCATGAAGAGCAGCGAATTGATGCTGGAGATGGGAGGCATCCTCCGGACTTTCAAGTTCATCTTCAGGGGCACTGGATATGATGAGAAACTTGTCCGCGAAGTAGAAGGCCTGGAGGCTTCTGGCTCCGTCTACATCTGCACCCTTTGTGATGCCACCCGCCTGGAAGCTTCTCAAAACCTTGTCTTCCACTCCATAACCAGAAGCCATGCCGAAAACCTGGAGCGCTATGAGGTCTGGCGATCCAACCCCTACCACGAGTCTGTGGAAGAACTCCGGGATCGGGTGAAAGGGGTCTCGGCCAAGCCCTTCATCGAGACAGTCCCTTCCATAGATGCACTCCACTGTGACATTGGCAATGCGGCCGAGTTCTACAAGATCTTCCAGCTAGAGATTGGGGAGGTGTATAGGAATCCCAACGCCTCCAAGGAGGAGAGGAAAAGGTGGCAGGCCACGCTGGACAAGCATCTCCGGAAGAAGATGAACCTCAAACCCATCATGAGGATGAATGGCAACTTTGCCAGGAAGCTCATGACCAAAGAGACTGTTGAGGCCGTTTGTGAGTTAATTCCCTCCGAGGAGAGGCATGAGGCTCTGAGGGAGCTGATGGACCTTTACCTGAAGATGAAACCCGTGTGGCGATCGTCATGCCCGGCTAAAGAGTGCCCAGAATCCCTCTGCCAGTATAGTTTCAATTCCCAGCGTTTTGCTGAGCTCCTCTCCACCAAGTTCAAGTATAGATACGAGGGCAAGATCACCAATTATTTTCACAAAACCCTGGCACACGTCCCTGAAATTATTGAGAGGGATGGCTCCATCGGGGCCTGGGCAAGTGAGGGCAATGAGTCTGGCAACAAATTGTTCAGGCGCTTCCGGAAAATGAATGCCAGGCAGTCGAAGTGCTACGAGATGGAAGATGTCTTGAAACATCACTGGCTGTATACCTCCAAATACCTCCAGAAGTTTATGAATGCTCACAATGCATTAA--AAAACTCTG-GGTTAACCATAAACTCGCAGGCAAGTTTAGAGGACCC--ATTAGGCCTAGAGGACTCTCTGGAAACTCAAGATTCAATGGAATTTTAA--------------------
>Myotis davidii 
------------------------------------------------ATGGCTGTCTCTTTGCCACCCACTCTGGG---ACTCAGTTCGGCC---CCAGATGAAATCCAGCACCCACATATTAAATTTTCTGAGTGGAAATTTAAGCTGTTCAGGGTGAGATCCTTAGAAAAGGC------ACCCGAAGAAGCTCACACGGAAAAGAAGGAGTCCTCTGAGGGGAAACT--CCCTCTAGAGCA-------GTCTCCTGCAGCCCTGGACAAGGCTGGT-------------GGTGAGAAGCCGGCCTTGACGCAGCCAGCATTGAAGCCTCACCCTAAGTTTTTGAGGAAATTCC--------GCGACGATGGGAAGGCAAGAGACAAAGCCATCCACCAGGCCAACCTTCGGCATCTCTGCCGCATCTGTGGGAATTCTTTTAAGAGTGGTGAACATAGTAGGAGATATCCAGTCCACGGGCCCGTGGATGGTAAAACCCAAGTCCTTTTACGAAAGAAGGAAAAGAGAGCCACTTCCTGGCCAGACCTCATTGCCAAGGTTTTCCGGATCGATGTGAAGGCAGATGTTGACTCCATCCACCCCACTGAGTTCTGCCATAACTGCTGGAG---CGTCATGCACAGGAAGTTCAGCAGCGCCCCATGTGAGGTCTACTTCCCGAGGAATGCAACCATGGAGTGGCACCCCCAC--ACACCATCCTGTGACATCTGCCACACTCCCCGTCGGGGACTCAAGAGGAAGGGTCTTGAGCCAAACGC------GCAGCTCAGCAAAAA-------ACTCAAAACCG--------------------TGCT--------TGACCAAGC---AAGACA------AGCACGCC------AGCGCAAGAAGAGAGCCCAGGCAAGGACCAGTAGCAAGGAAGT------GATGAAGCAGATCGCCAACTGCAGTAAGATCCATCTTAGCACCAAGCTCCTTGCAGTGGACTTCCCGGCCCACTTTGTGAAATCTATCTCCTGCCAGATTTGTGAACACATTCTGGCCGACCCCGTGGAGACCAACTGCAAGCACGTATTTTGCAGGATCTGCATTCTCAGATGCCTCAAAGTCATGGGCAGCTATTGTCCCTCTTGCAGATATCCCTGCTTCCCAACTGACCTGGAGAGTCCAGTGAAGTCCTTTCTGAGCATCTTGAATTCCCTGATGGTGAAATGTCCCGCGCAAGAGTGCAATGAGGAGGTCAGCTTGGAAAAATATAATCACCATGTAGCAAGCCAC-------------------AAGG------------ACTGCAA--------------AGAGACTTTTGTGCATATTAATAAAGGAGGCCGGCCCCGCCAGCATCTCCTGTCCCTGACCCGGAGGGCTCAGAAGCACCGTCTCAGGGAGCTCAAGCTCCAGGTCAAGGCCTTTGCTGACAAAGAAGAAGGCGGAGATGTCAAGTCCGTGTGCCTGACCTTGTTCCTGCTGGCGCTGAGGGCGAGAAATGAGCACAGACAAGCCGATGAGCTGGAGGCCATCATGCAGGGACGTGGCTCTGGCCTGCAGCCAGCTGTTTGCTTGGCCATCCGCATCAACACCTTCCTCAGCTGTAGCCAGTACCACAAGATGTACAGGACAGTGAAAGCCATCACGGGGAGGCAGATTTTTCAGCCTTTGCACGCCCTTCGCAGCGCCGAGAAGGTCCTTCTGCCGGGCTACCACCCCTTTGAGTGGCAGCCGCCTCTGAAGAACGTGTCTTCCAGCACCGACGTGGGCATTATTGATGGGCTGTCTGGACTGTCCTCCTCTGTGGATGATTACCCCGTGGACACCATTGCAAAGCGGTTTCGCTATGATTCAGCGTTGGTGTCTGCTCTGATGGACATGGAAGAAGACATCTTGGAAGGCATGAAAGCCCAAGACCTCGATGAC--TACCTGAATGGCCC-CTTCACCGTGGTGGTGAAGGAGTCTTGTGATGGAATGGGAGATGTGAGCGAGAAGCATGGGAGTGGGCCAGTGGTCCCCGAAAAGGCAGTTCGGTTCTCCTTCACAGTCATGAAGATTACCGTG---------GCCCATGGCTCACAGGATGTGAAGGTGTTTGAGGAAGCCAAGCCTAACTCTGAACTGTGTTGCAAGCCCTTGTGCCTTATGCTGGCAGATGAGTCCGACCACGAGACCCTGACGGCCATCCTGAGCCCTCTCATCGCCGAGAGGGAGGCCATGAAGAGCAGCGAATTAATGCTGGAGATGGGAGGCATCCTCCGGACTTTCAAGTTCATCTTCAGGGGCACCGGATATGATGAGAAACTTGTCCGCGAAGTGGAAGGCCTGGAGGCTTCTGGCTCCGTCTACATCTGCACCCTTTGTGATGCCACCCGCCTGGAGGCTTCTCAAAACCTTGTCTTCCACTCCATAACCAGAAGCCATGCCGAAAACCTGGAGCGCTATGAGGTCTGGCGATCCAACCCCTACCACGAGTCTGTGGAAGAACTCCGGGATCGGGTGAAAGGGGTCTCGGCCAAGCCCTTCATCGAGACAGTCCCTTCCATAGATGCCCTCCACTGTGACATTGGCAATGCGGCCGAGTTCTACAAGATCTTCCAGCTAGAGATCGGGGAGGTGTATAGGAATCCCAACGCCTCCAAGGAGGAGAGGAAAAGGTGGCAGGCCACGCTGGACAAGCATCTCCGGAAGAAGATGAACCTCAAACCCATCATGAGGATGAATGGCAACTTTGCCAGGAAGCTCATGACCAAAGAGACTGTTGAGGCCGTTTGTGAGTTAATCCCCTCCGAGGAGAGACACGAAGCTCTGAGGGAGCTGATGGACCTTTATCTGAAGATGAAACCCGTGTGGCGATCGTCATGCCCGGCTAAAGAGTGCCCAGAATCCCTCTGCCAGTATAGTTTCAATTCCCAGCGTTTTGCTGAGCTCCTCTCGACCAAGTTCAAGTATAGATACGAGGGCAAGATCACCAATTATTTTCACAAAACCCTGGCACATGTCCCTGAAATTATTGAGAGGGATGGCTCCATCGGGGCCTGGGCAAGTGAGGGCAATGAGTCTGGCAATAAACTGTTCAGGCGCTTCCGGAAAATGAATGCCAGGCAGTCGAAGTGCTACGAAATGGAAGATGTCTTGAAACATCACTGGCTGTATACCTCCAAATACCTCCAGAAGTTTATGAATGCTCATAATGCCTTAA--AAAATTCCG-GGTTTACCATAAACTCGCAGGCAAGTTTAGAGGACCC--ATTAGGCCTAGAGGACTCTCTGGAAACTCAAGATTCAATGGAATTTTAA--------------------
>Myotis lucifugus 
------------------------------------------------ATGGCTGTCTCTTTGCCACCCACTCTGGG---ACTCAGTTCGGCC---CCAGAGGAAATCCAGCACCCACATATTAAATTTTCTGAATGGAAATTTAAGCTGTTCAGGGTGAGATCCTTAGAAAAGGC------ACCCGAAGAAGCTCACACGGAAAAGAAAGAGTCCTCTGAGGGGAAACT--CCCTCTAGAGCA-------GTCTCCTGCAGTCCTGGACAAGGCTGGT-------------GGTGAGAAGCCGGCCTTGACGCAACCAGCATTGAAGCCTCACCCTAAGTTTTTGAGGAAATTCC--------GCGACGATGGGAAGGCAAGAGACAAAGCCATCCACCAAGCCAACCTTCGGCATCTCTGCCGCATCTGTGGGAATTCTTTTAAGAGTGGTGAGCACAGTAGGAGATATCCAGTCCACGGGCCCGTGGATGGTAAAACCCAAGTCCTTTTACGAAAGAAGGAAAAGAGAGCCACTTCCTGGCCAGACCTCATTGCCAAGGTTTTCCGGATTGATGTGAAGGCAGATGTTGACTCCATCCACCCCACTGAGTTCTGCCATAACTGCTGGAG---CGTCATGCACAGGAAGTTCAGCAGCGCCCCATGCGAGGTCTACTTCCCGAGGAAGGCAACCATGGAGTGGCACCCCCAC--ACACCATCCTGTGACATCTGCCACACTCCCCGTCGGGGACTCAAGAGGAAGGGTCGTGAGCCAAACGT------GCAGCTCAGCAAAAA-------ACTCAAAACGG--------------------TGCT--------TGACCGAGC---AAGACA------AGCACGTC------AGCGCAAGAAGAGAGCCCAGGCAAGGACCAGTAGCAAGGAAGT------GATGAAGCAGGTCGCCAACTGCAGTAAGATACATCTTAGTACCAAGCTCCTTGCAGTGGACTTCCCGGCCCACTTTGTGAAATCCATCTCCTGCCAGATTTGTGAACACATTCTGGCCGACCCCGTGGAGACCACCTGTAAGCACGTATTTTGCAGGATCTGCATTCTCAGATGCCTCAAAGTCATGGGCAGCTATTGTCCCTCCTGCAGATACCCCTGCTTCCCAACTGACCTGGAGAGTCCAGTGAAGTCCTTTCTGAGCATCTTGAATTCCCTGATGGTGAAATGTCCAGCGCAAGAGTGCAATGAGGAGGTCAGCTTGGAAAAATATAATCACCATGTAGCAAGCCAC-------------------AAGG------------ACTCCAA--------------AGAGACTTTTGTGCATATTAATAAAGGAGGCCGGCCCCGCCAGCATCTCCTGTCCCTGACCCGGAGGGCTCAGAAGCACCGTCTGAGGGAGCTCAAGCTGCAAGTCAAGGCCTTTGCTGACAAAGAAGAAGGCGGAGATGTCAAGTCCGTGTGCCTGACGTTGTTCCTGCTGGCGCTGAGGGCGAGAAATGAGCACAGACAAGCCGATGAGCTGGAGGCCATCATGCAGGGACGTGGCTCTGGCCTGCAGCCAGCTGTTTGCTTGGCCATCCGCATCAACACCTTCCTCAGCTGTAGTCAGTACCACAAGATGTACAGGACAGTGAAAGCCATCACGGGGAGGCAGATTTTTCAGCCTTTGCACGCCCTTCGCAACGCTGAGAAGGTCCTGCTGCCGGGCTACCACCCCTTTGAGTGGCAGCCACCTCTGAAGAACGTGTCTTCCAGCACCGACGTGGGCATTATTGATGGGCTGTCTGGACTGTCTTCCTCTGTGGATGATTACCCCGTGGACACCATTGCAAAGCGGTTTCGCTATGATTCAGCATTGGTGTCTGCTCTGATGGACATGGAAGAAGACATCTTGGAAGGCATGAAAGCCCAAGACCTCGACGAC--TACCTGAATGGCCC-CTTCACCGTGGTGGTGAAGGAGTCTTGTGATGGAATGGGAGATGTGAGCGAGAAGCATGGGAGCGGGCCAGCGGTCCCCGAAAAGGCGGTTCGGTTCTCCTTCACAGTCATGAAGATTACCGTA---------GCCAATGGCTCACAGGATGTGAAGGTGTTTGAGGAAGCCAAGCCTAACTCTGAACTGTGTTGCAAGCCCTTGTGCCTTATGCTGGCAGATGAGTCCGACCACGAGACCCTGACGGCCATCCTGAGCCCTCTCATTGCCGAGAGGGAGGCCATGAAGAGCAGCGAATTAATGCTGGAGATGGGAGGCATCCTCCGGACTTTCAAGTTCATCTTCAGGGGCACCGGATATGATGAGAAACTGGTCCGCGAAGTGGAAGGCCTGGAGGCTTCGGGCTCCGTCTACATCTGCACCCTTTGTGATGCCACCCGCCTGGAGGCTTCTCAAAACCTTGTCTTCCACTCCATCACCAGAAGCCATGCCGAAAACCTGGAGCGCTATGAGGTCTGGCGATCCAACCCCTACCACGAGTCTGTGGAAGAACTCCGGGATCGGGTGAAAGGGGTGTCGGCCAAGCCCTTCATTGAGACAGTCCCCTCCATAGATGCCCTCCACTGTGACATTGGCAATGCGGCCGAGTTCTACAAGATCTTCCAGCTAGAGATCGGGGAGGTGTATAGGAATCCCAACGCCTCCAAGGAGGAGAGGAAAAGGTGGCAGGCCACGCTGGACAAGCATCTCCGGAAGAAGATGAACCTCAAACCCATCATGAGGATGAATGGCAACTTTGCCAGGAAGCTCATGACCAAAGAGACTGTTGAGGCCGTTTGTGAGTTAATCCCCTCCGAGGAGAGACACGAAGCTCTGAGGGAGCTGATGGACCTTTATCTGAAGATGAAACCCGTGTGGCGATCGTCATGCCCGGCTAAAGAGTGCCCAGAATCCCTCTGCCAGTATAGTTTCAATTCCCAGCGTTTTGCTGAGCTCCTCTCGACCAAGTTCAAGTATAGATATGAGGGCAAGATCACCAATTATTTTCACAAAACCCTGGCACACGTCCCTGAAATTATTGAGAGGGATGGCTCCATCGGGGCCTGGGCAAGTGAGGGCAATGAGTCTGGCAACAAACTGTTCAGGCGCTTCCGGAAAATGAATGCCAGGCAGTCGAAGTGCTACGAAATGGAAGATGTCTTGAAACATCACTGGCTGTATACCTCCAAGTACCTCCAGAAGTTTATGAATGCTCATAATGCCTTAA--AGAACTCCG-GGTTTACCATAAACTCGCAGGCAAGTTTAGAGGACCC--ATTAGGCCTAGAGGACTCTCTGGAAACTCAAGATTCAATGGAATTCTAA--------------------
