# Supplementary material for: Incomer, a DD36E family of Tc1/mariner transposons newly discovered in animals
Source: Mob DNA. 2019 Nov 23;10:45. doi: 10.1186/s13100-019-0188-x (PMC6875036; doi:10.1186/s13100-019-0188-x)
Supplement: Supplementary file 8 — Additional file 8: Text S4. Alignment of IC elements. [file 13100_2019_188_MOESM8_ESM.txt]

>IC_Pyna                        
TACA-CTCACCGGCCACTTTATTAGGTACACTAATTTTATAACTGTTTCAATTGCTTGTTAACACA-AATAGCTAATCAGCCAATCACATGGCCGCAACT-CAATGCATTTAGGCATGTAGAGGTGGTCAAGACAACTTGCTGAAGTGCAGACCGAGCATCAGAATGGGGAAGAAA-GGTGATTT-AAGTGACTTTGAACGTGGCATGGTTGTTGGTGCCAGACGGGCTGGTCTGAGTATTTCAGAAACTGCTGATCTACTGGGATTTT-CACGCACAACCATCTCTAGGGTTTACAGAGAATGGTCCGAAAAAGAGAAAA-TATCCAGTGAGCGGC-AGTTGTGTGGACGAAAATGCCTTGTTGATGTGAGAGGTCAGAGGAGAATGGGCAGACTGGTTCGAGATGATAGAAAGGCAACAGTAACTCAAATAACCACTTGTTACAACCAAGGAATGCAGAATACCATCTCTGAATGC-ACAACACGTCGAA-CCTTGAAGAAGATGGGCTACAGCAGCAGAAGACCACACCGGGTGCCACTCCTGTCAGCTAAGAACA-GGAAACTGAGACTACAATTCGCACGGGCTCACCGAAATTGGACAATAGAA-GATTGGAAAAATGTTGCCT-GGTCTGACGAGTCTCGATTTCAGCTGCGA-CATTCAGATGGT-AGGGTCAGAATTTGGCGTAAACAACA-TGAAAGCATGGATCC-ATCCTGCGTTGTATCAACGGTTCAGGCTGGTG---GTGGTGGTGTAATGGTGT-GGGGGATATTTTCTTGGCACACTTTGGGCC-CCTTAGTACCAATTGAGCATCGTTTAAATGCCGCAGCCTACCT-GAGTATTGTTGCTGACCATGTCCAT-CCCTTTATGACCA-CAGTGTACCCATCTTCTGATGGC-TACTTCCAGCAGGATAATGCACCATGTCACAAAGCTCATATCATCTCAAACTGGTTTCTTGAACATGACAATGAGTTCACTGTACTCCAATGGCCTCCACAGTCACCAGATCTCAATCCAATAGAGCACCTTTGGGATGTGGTGGAACGGGAGATTCGCATCATAGATGTGCAGCCGACAAATCTGCAGCAACTGCGTGATGCTATCATGTCAATATGGACCAAAATCTCTGAGGAATGTTTCCAACACCTTGTTGAAAGTATGCCACGAAGAATTAAGGCAGTTCTGAAGGCAAAA-GGGGGTCCAACCTTTTACTAGCAA-------TTAATAAAGTGGCCGGTGA-GTG-------------------------------------------------------------------------------------------------------------------------------------------------------------------------------------------------------------------------------------------------------------------------------------------------------------------------------------------------------------------------------------------------------------------------------------------------------------------------------------------------------------------------------------------------------------------------------------------------------------------------------------------------------------------------------------------------------------
>IC_Sigr
TACA-CTCACCGGACACTTTATTAGGTACAC-----------CTGTT-CAATTGCTTGGTATCACA-AATTGCTAATCAGCCAATCACATGGCAGCAACT------------------------------------------------------------------------------------T-AAGTGACTTTGAACGTGGAATGGTTGTTGGTGCCAGGCGGGCTGGTCTGAGTATTTCAAAAACTGCTGATCTACTGGGATTTT-CACGCACAACCATCTCTAGGGTTTACAGAGAATGGTCAGAAAAAGAGAAAA-TATCCAGTGAGTGGC-AGTTGTGTGGACGAAAATGCCTTGTTGATGTCAGAGCTCAGAGGAGAATGGGCAGACTGGTTAGAGATGATAGAAAGGCAACAGTAACTCAAATAACCACTCGTTACAACCAAGGTACGCAGAATACCATCTCTGAACGC-ACAACACGTTGAA-CCCTGAAGCAGATGGGCTACAGCAGCTGAAGACCACACCGGGTGCCGCTCCTGTCAGCTAAGAACA-GGAAACGCAGGCTACAGTTCGCACAGGCTCACCAAAATTGGACACTAGAA-GAGTGGAAAAACGTTGCCT-GGTCTGA-------------------------------TGGT-AGGGTCAGAATTTGGCGTAAAGAACA-TGAAAGCATGGATCC-ATCCTGCCTTGTCTCAACGGTTCAGGCTGG---------TGGTGTAATGGTGT-GGGGGATATTTTCTTGGTACACTTTATGCC-CCTTAGTACCAGTTGAACATCATTTAAACGCCACAGCCTACCT-GAGTATTGTTGCTGACCATGTCCAT-CCCTTTATGACTA-CAGTGTACCCATCTTCTGATGGC-TACTTCCAGCAGGATAATGCACCATGTCACAAAGCTCAAATCATCTCAGACTGGTTTCTTGAACATGACAATGAGTTCACTTTACTCAAATGGCCTCCACAGTCACCAGATCTCAATCCAATAGAGCACCTTTGGGATGTGGTGGAACGGGAGATTCGCATCATGGATGTGCAGCCGACAAATCTGCAGCATCTGCGTGATGCTATCATGTCAATATGGACCAAAATCTCTGATGAATGTTTCCAACACCTTGTTGAATCTATGCCACGAAGAATTAAGGCAGTTCTGAAGGCAAAA-GGGGGTCCAACCCGGTGCTAGCAAGGTGTACCTAATAAAGTATTCAGTGA-GTGTA-----------------------------------------------------------------------------------------------------------------------------------------------------------------------------------------------------------------------------------------------------------------------------------------------------------------------------------------------------------------------------------------------------------------------------------------------------------------------------------------------------------------------------------------------------------------------------------------------------------------------------------------------------------------------------------------------------------
>IC_Sela 
TACAACTCACTGGCCACTTTATTAGGTACAC-----------CTGTT-CAACTGCTCGTTAACGCA-AATATCTAATAGGCCAATCACTTGGCAGCAACT-CAGTGCATTTAGGCATGTAAACATGGTCAAGACGTTGTGCTGAAGTTCAAACCGAGCATCAGAATGGGGAATAAA-GGTAATTTTAAGTGACTTTGAACGTGGCATGGTTGTTGGTGCCAGACGGACTGGTCTGAATATTTCAGAAACTGCTGATCTACTGGGATTTT-CGCGCACAACCATCTCTAGGCTTTACAGAGAATGGTCTGAAAAAGAGAAAA-TATCCAGTGAGCAGC-AGTTCTCTGGGCGAAAATGCCTTGTTGATGCCAGAGGTCAGAGGAGAATGGCCAGACTGGATCAAGCTGATAGAAAGGCAACAGTAACTCAAG---------GTTACAACCAAGGTATGCAGAACAGCATCTCTGAATGC-ACAGCACGTTGAA-CCTTGAAGCAGATGGGCTCCAGCAGCAGAAGAACACACCGGGTACCACTCCTGTCAGCTAAGAACA-GGAAACTGAGGCTACAATTCACACGGGCTCACCAAAATTGGACAATAGAA-GATTG-AAAAATGTTGCCT-GATCTAATGAGTCTGAAT-------GCAA-CATTCGTATGGT-ATGGTCAGAATTTGGCGTAAACAACA-TGAAAGCATGGATCC-ATCCTGCCTTGTATCAACGGTTCAGGTTGGTG---------TTGTAATGATGT-GTGGGATATTTTCTTGGTACACTTTGGGCC-CCTTAATACCAATTGAGCATCATTTAAACGCAACAGCCTACCT-GAGTATTGTTGATGACCATTTCCAT-CCCTTTATGACCA-CAGTGTACCCATCTTCTGATTGC-TACTTCCAGCAGGATAACGCACCATGTCACAAAGCTCAAATCATCTCAAACTGGTTTCTTGAACATGACCATGAGATCACTGTACTCAAATGGCCTCCACAATCACCAGACCTCAATCCAATAGAGCACCTTTGGGATGTGGTGGGATGGGAGATTCACATCATGGATGTGCAGCTGACAAATCTGCAGCAACTGCATGATACTATCATGTCAATA---ACCAAAACCTCTGAGGAATGTTTTCAGCACCTTGTTGAATCTATGTCAAGAAGAATTAAGGCAGTTCTGAAGGTAAAA-GGACGTCCAACCCGGTACTAGTAAAGTGTACCTAATAAAGTGGC-AGTGA-ATGTA-----------------------------------------------------------------------------------------------------------------------------------------------------------------------------------------------------------------------------------------------------------------------------------------------------------------------------------------------------------------------------------------------------------------------------------------------------------------------------------------------------------------------------------------------------------------------------------------------------------------------------------------------------------------------------------------------------------
>IC_Sedu
TACA-CTCACTGGCCACTTTATTAGGTACAC-----------CTGTT-AAACTGCTCGTTAACGCA-AATATCTAATAGGCCAATGACTTGGCAGCAACT-CAATGCATTTAGGCATGTAAACATGGTCAAGATGTTGTGCTGAAGTTCAAACCGAGCATCAGAATGGGGAATAAA-GGTAATTTTAAGTGACTTTGAACGTGGCATGGTTGTTGGTGCCAGACGGGCTGGTCTGAATATTTCAGAAACTGCTG--------GGATTTC-CGCGCACAACCATCTCTAGGCTTTACAGAGAATGGTCTGAAAAAGAGAAAA-TATCCAGTGAGCGGC-AGTTCTCTGGGCGAAAATGCCTTGTTGATGCCAGAGGTCAGAGGAGAATGGCCAGACTGGATCAAGCTGATAGAAAGGCAACAGTAACTCAAG---------GTTACAACCAAGGTATGCAGGAGAGCATCTCTGAACGC-ACAACACGTTGAA-CCTTGAAGCAGATGGGCTACAGCAGCAGAAGAACACACCGGGTGCCACTCCTGTCAGCTAAGAACA-GGAAACTGAGGCTACAATTCACACGGGCTCACCAAAATTGGACAATAGAA-GATTG-AAAAATGTTGCCT-GATCTGATGAGTCTGAAT-------GCAA-CATTCGTATGGT-ATGGTCAGAATTTGGCGTAAACAACA-TGAAAGCATGGATCC-ATCCTGCCTTGTATCAACGGTTCAGGCTGGTG---------GTGTAATGATGT-GTGGGGTATTTTCTTGGTACACTTTGGGCC-CCTTAGTACCAATTGAGCATCGTTTAAACGCCACAGCCTACCT-GAGTATTGTTGATGACCATGTCCAT-CCCTTTATGACCA-CAGTGTACCCATCTTCTGATTGC-TACTTCCAGCAGGATAACGCACCATGTCACAACGCTCAAATCATCTCAAACTGGTTTCTTGAACATGACCATGAGTTCACTGTACTCAAATGGCCTCCGCAATCACCAGATCTCAGTCCAATAGAGCACCTTTGGGATGTGGTGGGATGGGAGATTCACATCATGGATGTGCAGCCGACAAATCTGCAGCAACTGCATGATACTATCATGTCAATA---ACCAAAACCTCTGAGGAATGTTTCCAGCACCTTGTTGAATCTATGCCACGAAGAATTAAGGCAGTTCTGAAGGTAAAA-GGAGGTCCAACCCGGTACTAGCAAAGTGTACCTAATAAAGTGGCCAGTGA-ATGTA-----------------------------------------------------------------------------------------------------------------------------------------------------------------------------------------------------------------------------------------------------------------------------------------------------------------------------------------------------------------------------------------------------------------------------------------------------------------------------------------------------------------------------------------------------------------------------------------------------------------------------------------------------------------------------------------------------------
>IC_Eslu                                      
TACA-CTCACCTAAAGGATTATTAGGAACAC-----------CTGTT-CAATTTCTCATTAATGCA-ATTATCTAATCAACCAATCACATGGCAGTTGCTTCAATGCATTTAGGGGTGTGGTCCTGGTCAAGACAATCTCCTGAACTCCAAACTGAATGTCAGAATGGGAAAGAAA-GGTGATTTTAAGCAATTTTGAGCGTGGCATGGTTGTTGGTGCCAGACGGGCCGGTCTGAGTATTTCACAATCTGCTCAGTTACTGGGATTTTTCACGCACAACCATTTCTAGGGTTTACAAAGAATGGTGTGAAAAGGGAAAAA-CATCCAGTATGCGGCCAGTCCTGTGGGCGAAAATGCCTTGTTGATGCTAGAGGTCAGAGGAGAATGGGCCGACTGATTCAAGCTGATAGAAGAGCAACTTTGACTGAAATAACCACTCGTTACAACCGAGGTATGCAGCAAAGCATTTGTGAAGCC-ACAACACGCACAAACCTTGAGGCGGATGGGCTACAACAGCAGAAGACCCCACCGGGTACCACTCATCTCCACTACAAATAAGGAAAAAGAGGCTACAATTTGCACGAGCTCACCAAAATTGGACAGTTGAAAGACTGGAAGAATGTTGCCT-GGTCTGATGAGTCTCGATTTCTGTTGAGAACATTCAGATGGTTAGAGTCAGAATTTGGCGTAAACAGAAATGAGAACATGGATCCCATCATGCCTTGTTACCACTGTGCAGGCTGGTG---GTGGTGGTGTAATGGTGTTGGGGGATGTTTTCTTGGCACACTTTAGGCCCCTTAAGTGCCAATTGGGCATCGTTTAAATGCCACGGCCTACCTTGAGCATTGTTTCTGACCATGTCCATTCCCTTTATGACCAACCATGTACCCATCCTCTGATGGCCTACTTCCAGCAGGATAATGCACCATGTCACAAAGCTCGAATCATTTCAAATTGGTTTCTTGAACATGACAATGAGTTCACTGTACTGAAATGGCCCCCACAGTCACCAGATCTCAACCCAATAGAGCATCTTTGGGATGTGGTGGAACGGGAGCTTCGTGCCCTGGATGTGCATCCCACAAATCTCCATCAACTGCAAGATGCTATCCTATCAATATGGGCCAACATTTCTAAAGAATGCTTTCAGCACCTTGTTGAATCAATGCCACGTAGAATTAAGGCAGTTCTGAAGGCGAAA-GGGGGTCAAACACAGTATTAGTATGGTGTTCCTAATAATCCTTTAGGTGA-GTGTA-----------------------------------------------------------------------------------------------------------------------------------------------------------------------------------------------------------------------------------------------------------------------------------------------------------------------------------------------------------------------------------------------------------------------------------------------------------------------------------------------------------------------------------------------------------------------------------------------------------------------------------------------------------------------------------------------------------
>IC_Caau                                        
-ACA-CTCACCTAAAGGATTATTAGGAACAC-----------CTGTT-CAATTTCTCATTAATGCA-ATTATCTAATCAACCAATCACATGGCAGTTGCTTCAATGCATTTAGGGGTGTGGTCCTGGTCAAGACAATCTCCTGAACTCCAAACTGAATGTCAGAATGGGAAAGAAA-GGTGATTT-AAGCAATTTTGAGCGTGGCATGGTTGTTGGTGCCAGACGGGCCGGTCTGAGTATTTCACAATCTGCTCAGTTACTGGGATTTT-CACGCACAACCATTTCTAGGGTTTACAAAGAATGGTGTGAAAAGGGAAAAA-CATCCAGTATGCGGC-AGTCCTGTGGGCGAAAATGCCTTGTTGATGCTAGAGGTCAGAGGAGAATGGGCCGACTGATTCAAGCTGATAGAAGAGCAACTTTGACTGAAATAACCACTCGTTACAACCGAGGTATGCAGCAAAGCATTTGTGAAGCC-ACAACACGCACAA-CCTTGAGGCGGATGGGCTACAACAGCAGAAGACCCCACCGGGTACCACTCATCTCCACTACAAATA-GGAAAAAGAGGCTACAATTTGCACGAGCTCACCAAAATTGGACAGTTGAA-GACTGGAAAAATGTTGCCT-GGTCTGATGAGTCTCGATTTCTGTTGAGA-CATTCAGATGGT-AGAGTCAGAATTTGGCGTAAACAGAA-TGAGAACATGGATCC-ATCATGCCTTGTTACCACTGTGCAGGCTGGTG---GTGGTGGTGTAATGGTGT-GGGGGATGTTTTCTTGGCACACTTTAGGCCCCTTA-GTGCCAATTGGGCATCGTTTAAATGCCACGGCCTACCT-GAGCATTGTTTCTGACCATGTCCAT-CCCTTTATGACCA-CCATGTACCCATCCTCTGATGGC-TACTTCCAGCAGGATAATGCACCATGTCACAAAGCTCGAATCATTTCAAATTGGTTTCTTGAACATGACAATGAGTTCACTGTACTAAAATGGCCCCCACAGTCACCAGATCTCAACCCAATAGAGCATCTTTGGGATGTGGTGGAACGGGAGCTTCGTGCCCTGGATGTGCATCCCACAAATCTCCATCAACTGCAAGATGCTATCCTATCAATATGGGCCAACATTTCTAAAGAATGCTTTCAGCACCTTGTTGAATCAATGCCACGTAGAATTAAGGCAGTTCTGAAGGCGAAA-GGGGGTCAAACACAGTATTAGTATGGTGTTCCTAATAATCCTTTAGGTGA-GTGTA-----------------------------------------------------------------------------------------------------------------------------------------------------------------------------------------------------------------------------------------------------------------------------------------------------------------------------------------------------------------------------------------------------------------------------------------------------------------------------------------------------------------------------------------------------------------------------------------------------------------------------------------------------------------------------------------------------------
>IC_Paki                                       
TACA-CTCACCTAAAGGATTATTAGGAACAC-----------CTGTT-CAATTTCTCATTAATGCA-ATTATCTAATCAACCAATCACATGGCAGTTGCTTCAATGCATTTAGGGGTGTGGTCCTGGTCAAGACAATCTCCTGAACTCCAAACTGAATGTCAGAATGGGAAAGAAA-GGTGATTT-AAGCAATTTTGAGCGTGGCATGGTTGTTGGTGCCAGACGGGCCGGTCTGAGTATTTCACAATCTGCTCAGTTACTGGGATTTT-CACGCACAACCATTTCTAGGGTTTACAAAGAATGGTGTGCAAAGGGAAAAA-CATCCAGTATGCGGC-AGTCCTGTGGGCGAAAATGCCTTGTTGATGCTAGAGGTCAGAGGAGAATGGGCCGACTGATTCAAGCTGATAGAAGAGCAACTTTGACTGAAATAACCACTCGTTACAACCGAGGTATGCAGCAAAGCATTTGTGAAGCC-ACAACACGCACAA-CCTTGAGGCGGATGGGCTACAACAGCAGAAGACCCCACCGGGTACCACTCATCTCCACTACAAATA-GGAAAAAGAGGCTACAATTTGCACGAGCTCACCAAAATTGGACAGTTGAA-GACTGGAAAAATGTTGCCT-GGTCTGATGAGTCTCGATTTCTGTTGAGA-CATTCAAATGGT-AGAGTCAGAATTTGGCGTAAACAGAA-TGAGAACATGGATCC-ATCATGCCTTGTTACCACTGTGCAGGCTGGTG---GTGGTGGTGTAATGGTGT-GGGGGATGTTTTCTTGGCACACTTTAGGCCCCTTA-GTGCCAATTGGGCATCGTTTAAATGCCACGGCCTACCT-GAGCATTGTTTCTGACCATGTCCAT-CCCTTTATGACCA-CCATGTACCCATCCTCTGATGGC-TACTTCCAGCAGGATAATGCACCATGTCACAAAGCTCGAATCATTTCAAATTGGTTTCTTGAACATGACAATGAGTTCACTGTACTAAAATGGCCCCCACAGTCACCAGATCTCAACCCAATAGAGCATCTTTGGGATGTGGTGGAACGGGAGCTTCGTGCCCTGGATGTGCATCCCACAAATCTCCATCAACTGCAAGATGCTATCCTATCAATATGGGCCAACATTTCTAAAGAATGCTTTCAGCACCTTGTTGAATCAATGCCACGTAGAATTAAGGCAGTTCTGAAGGCGAAA-GGGGGTCAAACACCGTATTAGTATGGTGTTCCTAATAATCCTTTAGGTGA-GTGTA-----------------------------------------------------------------------------------------------------------------------------------------------------------------------------------------------------------------------------------------------------------------------------------------------------------------------------------------------------------------------------------------------------------------------------------------------------------------------------------------------------------------------------------------------------------------------------------------------------------------------------------------------------------------------------------------------------------
>IC_Nofu                                    
TACA-CTCACCTAAAGGATTATTAGGAACAC-----------CTGTT-CAACTTCTCCTTAATGCA-ATTATCTAATCAACCAATCACATGGCAGTTGCTTCAATGCATTTAGGGGTGTGGTCCTGGTCAAGACAATCTCCTGAACTCCAAACTGAATGTCAGAATGGGAAAGAAA-GGTGATTT-AAGCTATTTTGAGCGTGGCATGGTTGTTGGTGCCAGACGGGCCGGTCTGAGTATTTCACAATCTGCTCAGTTACTGGGATTTT-CACCCACAACCATTTCTAGGGTTTACAAAGAATGGTGTGAAAAGGGAAAAA-CATCCAGTATGCGGC-AGTCCTGTGGGCGAAAATGCCTTGTTGATGCTAGAGGTCAGAGGAGAATGGGCCGACTGATTCAAGCTGATAGAAGAGCAACTTTGACTGAAATAACCACTCGTTACAACCGAGGAATGCAGCAAAGCATTTGTGAAGCC-ACAACACGCACAA-CCTTGAGGCGGATGGGCTACAACAGCAGAAGACCCCACCGGGTACCACTCATCTCCACTACAAATA-GGAAAAAGAGGCTACAATTTGCACGAGCTCACCAAAATTGGACAGTTGAA-GACTGGAAAAATGTTGCCT-GGTCTGATGAGTCTCGATTTCTGTTGAGA-CATTCAAATGGT-AGAGTCAGAATTTGGCGTAAACAGAA-TGAGAACATGGATCC-ATCATGCCTTGTTACCACTGTGCAGGCTGGTG---GTGGTGGTGTAATGGTGT-GGGGGATGTTTTCTTGGCACACTTTAGGCCCCTTA-GTGCCAATTGGGCATGGTTTAAATGCCACGGGCTACCT-GAGCATTGTTTCTGACCATGTCCAT-CCCTTCATGACCA-CCATGTACCCATCCTCTGATGGC-TACTTCCAGCAGGATAATGCACCATGTCATAAAGCTCCAATCATTTCAAATTGGTTTCTTGAACATGACAATGAGTTCACTGTACTACAACGGCCCCCACAGTCACCAGATCTCAACCCGATAGAGCATCTTTGGGATGTGGTGGAACGGGAGCTTCGTGCCCTGGATGTGCATCCCACAAATCTCCATCAACTGCAAGATGCTATCCTATCAATATGGGCCAACATTTCTAAAGAATGCTTTCAGCACCTTGTTGAATCAATGCCACGTAGAATTAAGGCAGTTCTGAAGGCGAAA-GGGGGTCAAACACCGTATTAGTGTGGTGTTCCTAATAATCCTTTAGGTGA-GTGTA-----------------------------------------------------------------------------------------------------------------------------------------------------------------------------------------------------------------------------------------------------------------------------------------------------------------------------------------------------------------------------------------------------------------------------------------------------------------------------------------------------------------------------------------------------------------------------------------------------------------------------------------------------------------------------------------------------------
>IC_Maar
TACA-CTCACTGGCCACTTTATTAGGCACAC-----------CTGTT-CAGTTGCTTGTTAAAACA-AATAGCTAATCAGCCAATCACATGGCAGCAACT-CAACGCATTTAGGCATGTATATGTGGTCAAGATGACTTGCTGATATTCAAACAGAGCATCAAAATGGGAAAGAAA-GGGGATTT-TAGTGACTTTGAACATGGTATGGTTGTTGGTGCCAGATAGGCTGGTCTGAGTATTTCAGAAACTGCTGATCTACTGGGATTTT-CACGCACAACCATCTCTAGGGTTTACA---------CAGGAAAAGAGAAAA-TATCCAGTGATCTGC-AGATGTGTGGACAAAAATGCCTTGTTGATTTCAGA------ATGAGAATGCACAGACTGGTTCAAGATGATAGAAAGGCAACAGTAACTTAAATAACCGCTCGTTACAACCAAGGTCTGCAGAATACCATCTCTGGACGC-ACA---TGTCGAA-TCCTGAAGCAGATGGGCTACAGCAGCAGAAAACCACACCAGGTGCCACTCCTGTCAGCTAAAAACA-GGAAACTGTGGCTACAATTCTCACAGGCCCACCAAAATTGGACAATAGAA-GATTGGAAAAATGTTGCCTTGATTTCA---------------GCTGCAA-CATTCAGATGGT-AGGGTCAAAATTTGGTGTAAGCATTA-TGAAAGTATGGATTC-ATCCTACCCTGTATCAATGGTTCAGGCTGG---------TGGTG--GTGGTAT-AATG--TATTTTCTTGG-ATACTTTGGGCC-CCT-----------GAGCTTCGTTTAAACACCACAGCCTACCT-GAGTGTTGTTGCTGACCATGTCCAT-CCCTATATGACCA-CAGTGTACCCATCTTCTGATGGC-TACTTCCAGCAGGATAATGCTCCATGTCACAAAGCTCAAATCATCTCAAACTGGTTTCTTGAACATGACAATGAGTTCACTGTACTCGAATGGGCTCTACAGTCACTAGATCTCAATCCAATAGAGCACCTTTGGGATGTGGTGGAACGGGAGATTTGCATCGTGGCCGTGCAACCGACCAATCTGCAGCAACTGTGGGATGCTATCATGTCAATATGGACCAAAATCTGTGAGCAATGTTTCCAACACCTTGTAGAATCTATGCCACAAAGGATTAAGGCAGTTCTGCAGGCAAAACGGGGGTCCAACGTGATACTAGCAAGGTGTGCCTAATAAAGTGGCTGGTGA-GTGTA-----------------------------------------------------------------------------------------------------------------------------------------------------------------------------------------------------------------------------------------------------------------------------------------------------------------------------------------------------------------------------------------------------------------------------------------------------------------------------------------------------------------------------------------------------------------------------------------------------------------------------------------------------------------------------------------------------------
>IC_Cyva                                 
TACA-CTCACCGGCCACTTTATTAGGTACAC-----------CTGTC-CAACTGCTCGTTAACACTTAATTTCTAAGCAGCCAATCACATGGCGGCAACT-CAGTGCATTTAGGCATGTAGACATGGTCAAGACAATCTCCTGCAGTTCAAACCGAGCATCAGTATGGGGAAGAAA-GGTGATTT-GAGTGACTTTGAACGTGGCATGATTGTTGGTGCCAGAAGGGCTGGTCTGAGTATTTCAGAAACTGCTGATCTACTGGGATTTT-CACGCACAACCATCTCTAGGGTTTACAGAGAATGGTCCGAAAAAGAAAAAA-CATCCAGTGAGCGGC-AGTTCTGTGGGCGGAAATGCCTTGTTGATGCCAGAGGTCAGAGGAGAATGGCCAGACTGGTTCGAGCTGATAGAAGGGCAACAGTGACTCAAATAACCACCCGTTACAACCAAGGTGGGCAGAAGAGCATCTCTGAACGC-ACAGTACGTCGAA-CTTTGAGGCAGATGGGCTACAGCAGCAGAAGACCACACCGGGTGCCACTCCTTTCAGCTAAGAACA-GGAAACTGAGGCTACAATTTGCACAAGCTCATCGAAATTGGACAATAGAA-GATTGGAAAAACGTTGCCT-GGTCTGATGAGTCTCGATTTCTGCTGCGA-CATTCGGATGGT-AGGGTCAGAATTTGGCGTCTACAACA-TGAAAGCATGGATCC-ATCCTGCCTTGTATCAACGGTTCAGGCTGGTG---GTGGTGGTGTCATGGTGT-GGGGAATATTTTCTTGGCACTCTTTGGGCCACCTTGGTACCAATTGAGCATCGTTGCAACGCCACAGCCTACCT-GAGTATTGTTGCTGACCATGTCCAT-CCCTTTATGACCA-CAATGTACCCAACTTCTGATGGC-TACTTTCAGCAGGATAATGCGCCATGTCATAAAGCTGGAATCATCTCAGACTGGTTTCTTGAACATGACAATGAGTTCACTGTACTCAAATGGCCTCCACAGTCACCAGATCTCAATCCAATAGAGCATCTTTGGGATGTGGTGGAACGGGAGATTCGCATCATGGATGTGCAGCCGACAAATCTGCGGCAACTGTGTGATGCCATCATGTCAATATGGACCAAACTCCCTGAGGAATGCTTCCAGCACCTTGTTGAATCTATGCCACGAAGAATTGAGGCAGTTCTGAAGGCAAAA-GGGGGTCCAACCCGTTACTAGCATGGGGTACCTAATAAAGTGGCCGGTGA-GTGTA-----------------------------------------------------------------------------------------------------------------------------------------------------------------------------------------------------------------------------------------------------------------------------------------------------------------------------------------------------------------------------------------------------------------------------------------------------------------------------------------------------------------------------------------------------------------------------------------------------------------------------------------------------------------------------------------------------------
>IC_Taru
TACA-CTCACCGGCCACTTTATTAGGTACAC-----------CTATC-CAACTGCTGGTTAACACTTAATTTCTAATCAGCCAATCACATGGCGGCAACT-CAGTGCATTTAGGCATGTAGACATGGTCAAGACAATCTCCTGCAGTTCAAACCGAGCATCAGTATGGGGAAGAAA-GGTGATTT-GAGTGACTTTGAACGTGGCATGGTGGTTGGTGCCAGAAGGGCTGGTCTGAGTATTTCAGAAACTGCTGATCTACTGGGATTTT-CACGCACAACCATCTCTAGGGTTTACAGAGAATGGTCCGAAAAAGAAAAAA-TATCCAGTGAGCGGC-AGTTCTGTGGGCGGAAATGCCTTGTTGATGCCAGAGGTCACAGGAGAATGGCCAGACTGGTTCGAGCTGATAGAAAGGCAACAGTGACTCAAATAACCACCCGTTACAACCAAGGTAGGCAGAAGAGCATCTCTGAACGC-ACAGTACGTCGAA-CTTTGAGGCAGATGGGCTACAGCAGCAGAAGACCACACCGGGTGCCACTCCTTTCAGCTAAGAACA-GGAAACTGAGGCTACAATTTGCACAAGCTCATCGAAATTGGACAATAGAA-GATTGGAAAAACGTTGCCT-GGTCTGATGAGTCTCGATTTCTGCTGCGA-CATTCGGATGGT-AGGGTCAGAATTTGGCGTCTACAACA-TGAAAGCATGGGTCC-ATCCTGCCTTGTATCAACGGTTCAGGCTGGTG---GTGGTGGTGTAATGGTGT-GGGGAATATTTTCTTGGCACTCTTTGGGTC-CCTTGGTACCAATTGAGCATCGTTGCAACGCCACAGCCTACCT-GAGCATTGTTGCTGACCATGTCCAT-GCCTTTATGACCA-CAATGTACCCAACTTCTGATGGC-TACTTTCAGCAGGATAATGCGCCATGTCATAAAGCTGGAATCATCTCAGACTGGTTTCTTGAACATGACAATGAGTTCACTGTACTCAAATGGCCTCCACAGTCACCAGATCTCAATCCAATAGAGCATCTTTGGGATGTGGTGGAACGGGAGATTCGCATCATGGATGTGCAGCCGACAAATCTGCGGCAACTGTGTGATGCCATCATGTCAGTATGGACCAAACTCTCTGAGGAATGCTTCCAGCACCTTGTTGAATCTATGCCACGAAGAATTGAGGCAGTTCTGAAGGCAAAA-GGGGGTCCAACCCGTTACTAGCATGGTGTACCTAATAAAGTGGCCGGTGA-GTGTA-----------------------------------------------------------------------------------------------------------------------------------------------------------------------------------------------------------------------------------------------------------------------------------------------------------------------------------------------------------------------------------------------------------------------------------------------------------------------------------------------------------------------------------------------------------------------------------------------------------------------------------------------------------------------------------------------------------
>IC_Fuhe                                  
TACA-CTCACCGGCCACTTTATTAGGTACAC-----------CTGTC-CAACTGCTCGTTAACACTTAATTTCTAAGCAGCCAATCACATGGCGGCAACT-CAGTGCATTTAGGCATGTAGACATGGTCAAGAGAATCTCCTGCAGTTCAAACCGAGCATCAGTATGGGGAAGAAA-GGTGATTT-GAGTGACTTTGAACGTGGCATGATTGTTGGTGCCAGAAGGGCTGGTCTGAGTATTTCAGAAACTGCTAATCTACTGGGATTTT-CACGCACAACCATCTCTAGGGTTTACAGAGAATGGTCCGAAAAAGAAAAAA-CATCCAGTGAGCGGC-AGTTCTGTGGGCGGAAATGCCTTGTTGATGCCAGAGGTCAGAGGAGAATGGCCAGACTGGTTCGAGCTGATAGAAGGGCAACAGTGACTCAAATAACCACCCGTTACAACCAAGGTGGGCAGAAGAGCATCTCTGAACGC-ACAGTACGTCGAA-CTTTGAGGCAGATGGGCTACAGCAGCAGAAGACCACATCGGGTGCCACTCCTTTCAGCTAAGAACA-GGAAACTGAGGCTACAATTTGCACAAGCTCATCGAAATTGGACAATAGAA-GATTGGAAAAACGTTGCCT-GGTCTGATGAGTCTCGATTTCTGCTGCGA-CAGTCGGATGGT-AGGGTCAGAATTTGGCGTCTACAACA-TGAAAGCATGGATCC-ATCCTGCCTTGTATCAACGGTTCAGGCTGGTG---GTGGTGGTGTCATGGTGT-GGGGAATATTTTCTTGGCACTCTTTGGGCC-CCTTGGTACCAATTGAGCATCGTTGCAACGCCACAGCCTACCT-GAGTATTGTTGCTGACCATGTCCAT-CCCTTTATGACCA-CAATGTACCCAACTTCTGATGGC-TACTTTCAGCAGGATAATGCGCCATGTCATAAAGCTGGAATCATCTCAGACTGGTTTCTTGAACATGACAATGAGTTCGCTGTACTCAAATGGCCTCCACAGTCACCAGATCTCAATCCAATAGAGCATCTTTGGGATGTGGTGGAACGGGAGATTCGCATCATGGATGTGCAGCCGACAAATCTGCGGCAACTGTGTGATGCCATCATGTCAATATGGACCAAACTCCCTGAGGAATGCTTCCAGCACCTTGTTGAATCTATGCCACGAAGAATTGAGGCAGTTCTGAAGGCAAAA-GGGGGTCCAACCCGTTACTAGCATGGGGTACCTAATAAAGTGGCCGGTGA-GTGTA-----------------------------------------------------------------------------------------------------------------------------------------------------------------------------------------------------------------------------------------------------------------------------------------------------------------------------------------------------------------------------------------------------------------------------------------------------------------------------------------------------------------------------------------------------------------------------------------------------------------------------------------------------------------------------------------------------------
>IC_Cyse
TACA-CTCACCGGCCACTTTATTAGGTACAC-----------CTGTC-CAACTGCTCGTTAACACTTAATTTCTAATCAGCCAATCACATGGCGGCAACT-CAGTGCATTTAGGCATGCAGACATGGTCAAGACAATCTCCTGCAGTTCAAACCGAGCATCAGTCTGGGGAAGAAA-GGTGATTT-GAGTGACTTTGAACGTGGCATGGTTGTTGGTGCCAGAAGGGCTGGTCTGAGTATTTCAGAAACTGCTGATCTACTGGGATTTT-CACGCACAACCATCTCTAGGGTTTACAGAGAATGGTCCGAAAAAGAAAAAA-TATCCAGTGAGCGGC-AGTTCTGTGGGCGGAAATGCCTTGTTGATGCCAGAGGTCAGAGGAGAATGGCCAGACTGGTTCGAGCTGATAGAAAGGCAACAGTGACTCAAATAACCACCCGTTACAACCAAGGTAGGCAGAAGAGCATCTCTGAACGC-ACAGTACGTCGAA-CTTTGAGGCAGATGGGCTACAGCAGCAGAAGACCACACCGGGTGCCACTCCTTTCAGCTAAGAACA-GGAAACTGAGGCTACAATTTGCACAAGCTCATCGAAATTGGACAATAGAA-GATTGGAAAAACGTTGCCT-GGTCTGATGAGTCTCGATTTCTGCTGCGA-CATTCGGATGGT-AGGCTCAGAATTTGGCGTCGACAACA-TGAAAGCATGGATCC-ATCCTGCCTTGTATCAACGGTTCAGGCTGGTG---GTGGTGGTGTAATGGTGT-GGGGAATATTTTCTTGGCACTCTTTGGGCC-CCTTGGTACCAATTGAGCATCGTTGCAATGCCACAGCCTACCT-GAGTATTGTTGCTGACCATGTCCAT-CCCTTTATGACCA-CAATGTACCCAACTTCTGATGGC-TACTTTCAGCAGGGTAATGCGCCATGTCATAAAGCTGGAATCATCTCAGACTGGTTTCTTGAACATGACAATGAGTTCACTGTACTCAAATGGCCTCCACAGTCACCACATCTCAATCCAATAGAGCATCTTTGGGATGTGGTGGAACGGGAGATTCGCATCATGGATGTGCAGCCGACAAATCTGCGGCAACTGTGTGATGCCATCATGTCAATATGGACCAAACTCTCTGAGGAATGCTTCCAGCACCTTGTTGAATCTATGCCACGAAGAACTGAAGCAGTTCTGAAGGCAAAA-GGGGGTCCAACCCGTTGCTAGCATGGTGTACCTAATAAAGTGGCCGGTGA-GTGTA-----------------------------------------------------------------------------------------------------------------------------------------------------------------------------------------------------------------------------------------------------------------------------------------------------------------------------------------------------------------------------------------------------------------------------------------------------------------------------------------------------------------------------------------------------------------------------------------------------------------------------------------------------------------------------------------------------------
>IC_Hico                                      
------TCACCGGCCACTTTATTAGGTATAC-----------CTGTC-CAACTGCTCGTTAACACTTATTTTCTAATCAGCCAATCACATGGCGGCAACT-CAGTGCATTTAGGCATGTAGACATGGTCAAGACAATCTCCTGCAGTTCAAACCGAGCATCAGTATGGGGAAGAAA-GGTGATTT-GAGTGGCTTTGAACGTGGCATGGTTGTTGGTGCCAGAAGGGCTGGTCTGAGTATTTCAGAAACTGCTGATCTACTGGGATTTT-CACGCACAACCATCTCTAGGGTTTACAGAGAATGGTCCGAAAAAGAAAAAAATATCCAGTGAGCGGC-AGTTCTGTGGGCGGAAATGCCTTGTTGATGCCAGAGGTCAGAGGAGAATGGCCAGACTGGTTCGAGCTGATAGAAAGGCAACAGTGACTCAAATAACCACCCGTTACAACCAAGGTAGGCAGAAGAGCATCTCTGAACGCCACAGTACGTCGAA-CTTTGAGGCAGATGGGCTACAGCAGCAGAAGACCACGCCGGGTGCCACTCCTTTCAGCTAAGAACA-GGAAACTGAGGCTACAATTTGCACAAGCTCATCGAAATTGGACAATAGAA-GATTGGAAAAACGTTGCCT-GGTCTGATGAGTCTCGATTTCTGCTGCGA-CATTCGGATGGT-AGGGTCAGAATTTGGCGTCAACAACA-TGAAAGCATGGATCC-ATCCTGCCTTGTATCAACGGTTCAGGCTGGTG---GTGGTGGTGTAATGGTGT-GGGGAATATTTTCTTGGCACTCTTTGGGCC-CCTTGGTACCAATTGAGCATCGTTGCAACGCCACAGCCTACCT-GAGTATTGTTGCTGACCATGTCCAT-CCCTTTATGACCA-CAATGTACCCAACTTCTGATGGC-TACTTTCAGCAGGATAATGCGCCATGTCATAAAGCTGGAATCATCTCAGACTGGTTTCTTGAACATGACAATGAGTTCACTGTACTCAAATGGCCTCCACAGTCACCAGATCTCAATCCAATAGAGCATCTTTGGGATGTGGTGGAACGGGAGATTCGCATCATGGATGTGCAGCCGACAAATCTGCGCCAACTGTGTGATGCCATCATGTCAATATGGACCAAACTCTCTGAGGAATGCTTCCAGCACCTTGTTGAATCTATGCCACGAAGAATTGAGGCAGTTCTGAAGGCAAAA-GGGGGTCCAACCCGTTACTAGCATGGTGTACCTAATAAAGTGGTCGGTGA-----------------------------------------------------------------------------------------------------------------------------------------------------------------------------------------------------------------------------------------------------------------------------------------------------------------------------------------------------------------------------------------------------------------------------------------------------------------------------------------------------------------------------------------------------------------------------------------------------------------------------------------------------------------------------------------------------------------
>IC_Auli                      
TACA-CTCACCGGCCACTTTATTAGGTACAC-----------CTGTC-CAACTGCTCGTTAACACTTAATTTCTAATCAGCCAATCACATGGCGGCAACT-CAGTGCATTTAGGCATGTAGACATGGTCAAGACAATCTCCTGCAGTTCAAACCGAGCATCAGTATGGGGAAGAAA-GGTGATTT-GAGTGCCTTTGAACGTGGCATGGTTGTTGGTGCCAGAAGGGCTGGTCTGAGTATTTCAGAAACTGCTGATCTACTGGGATTTT-CACGCACAACCATCTCTAGGGTTTACAGAGAATGGTCCGAAAAAGAAAAAA-CATCCAGTGAGCGGC-AGTCCTGTGGGCGGAAATGCCTTGTTGATGCCAGAGGTCAGAGGAGAATGGGCAGACTGGTTCGAGCTGATAGAAAGGCAACAGTGACTCAAATAACCACCCGTTACAACCGAGGTAGGCAGAAGAGCATCTCTGAACGC-ACAGTACGTCGAA-CTTTGAGGCAGATGGGCTTCAGCAGCAGAAGACCACACCGGGTGCCACTCCTTTCAGCTAAGAACA-GGAAACTGAGGCTACAATTTGCACAAGCTCATCGAAATTGGACAAGAGAA-GATTGGAAAAACGTTGCCT-GGTCTGATGAGTCTCGATTTCTGCTGCGA-CATTCGGATGGT-AGGGTCAGAATTTGGCGTCAACAACA-TGAAAGCATGGATCC-ATCCTGCCTTGTATCAACGGTTCAGGCTGGTG---GTGGTGGTGTCATGGTGT-GGGGAATCTTTTCTTGGCACTCTTTGGGCC-CCTTGGTACCAATTGAGCATCGTTGCAACGCCACAGCCTACCT-GAGTATTGTTGCTGACCATGTCCAT-CCCTTTATGACCA-CAATGTACCCAACATCTGATGGC-TACTTTCAGCAGGATAATGCGCCATGTCATAAAGCTGGAATCATCTCAGACTGGTTTCTTGAACATGACAATGAGTTCACTGTACTCAAATGGCCTCCACAGTCACCAGATCTCAATCCAATAGAGCATCTTTGGGATGTGGTGGAACGGGAGATTCGCATCATGGATGTGCAGCCGACAAATCTGCGGCAACTGTGTGATGCCATCATGTCAATATGGACCAAAATCTCTGAGGAATGCTTCCAGCACCTTGTTGAATCTATGCCACGAAGAATTGAGGCAGTTCTGAAGGCAAAA-GGGGGTCCAACCCGTTACTAGCGTGGTGTACCTAATAAAGTGGCCGGTGA-GTGTA-----------------------------------------------------------------------------------------------------------------------------------------------------------------------------------------------------------------------------------------------------------------------------------------------------------------------------------------------------------------------------------------------------------------------------------------------------------------------------------------------------------------------------------------------------------------------------------------------------------------------------------------------------------------------------------------------------------
>IC_Orme 
TACA-CTTACTGGCCACTTTATTAGGTACTC-----------CTGTC-CAGCTGCTCATTAATGCA-AATTTTGAATTAGCCAATCGCGTGGCAGCAACT-------ATGTAGGCATGTAGACGCCATCAAGACTATCTGCTGCGGTT-AAACCGAGCACCATAATGGGGAAGAAA-GGTGATTT-AAGTGACTTTGAACGTGGCCTGATTGTAGGTGCCAGACGGGGTGGTCTGAGTATTTCAGAAACTGCTGCTAAACTAGGGTTTT-CACGAACGACCATCTCTAGGGTTTACAGAGAATGGTCAGAAAAAGAGAAAA-TATCCAGTGACCGTA-AGCTTTGTGGGCGGAAATGTCTTGTTGATGTCAGAGGTCAAAGGAGAATGGCCAGACTGGTTCAAGCTGATAGAAAGGCAACAGTAACTCAAATAACCACTCGTTACAACCGAGGTCTGCAGAAGAGCATCTCTGAACGC-ACAACACGTCGAA-CTTTGAGGCAGATGGGCTACAGCAGCAGACGATCAAACCGGGCATCACTTCTGTCAGCTAAGAACA-AGAAACTGAGGCTACAGTTCGCACTGGATCACCAAAATTGGACAATAGAA-GATTGGAAAAATGTTGCAT-GGTCTAATGAGACTCAATTTCTGCTGCAA-CATTCAGATGGT-AGGGTCAAAATTTGCCGTCAACAACA-TGAAATAAGGGATTC-ATCCTGCCTTGTATCAATAGTTCAGACTGGAA---GTGGTGGTGTCATGGTGT-GGGGGATATTTTCTTGGCACACCTTGGGCC-CCTTAGTACCAATTGAGCAGTGTTACGATGCCACAGCCTACCT-GAGTATTGTTGCTGACCATGTCCAT-CCCTTCATGAGCT-CGGTGTTCCCATCTTCTGATGGA-TACTTCCAGCAGGATAACACGCCATGTCATAAAGCTGATATAATCTCAGATTGGTTACTTGAACATGACAATGAGTTCACTGTATTTAAATGGCCTCCACAGTCACCAGATCTCAACCCAATAGAGCATCTTTGGGATGTGGTGGAACAAGAGATTCGTATCATGGATGTTCAGCCGACCAATCTGCAGCAACTGCGTGATGCTATCATGTCAATATGGACCAAACTCTCTAAGGAATGTTTCCAGTACCTCGTAGAATCTATGCCAGGAAGGATTAAGGCAGTTCTGAAGGCAAAA-GGGGGTCCAACCCGGTACTAGAAGGATGTATCTAATAAAGTGGCCAGTGA-GTGTT-----------------------------------------------------------------------------------------------------------------------------------------------------------------------------------------------------------------------------------------------------------------------------------------------------------------------------------------------------------------------------------------------------------------------------------------------------------------------------------------------------------------------------------------------------------------------------------------------------------------------------------------------------------------------------------------------------------
>IC_Orla 
CACA-CTCACTGGTCACTTTA---GGTACAC-----------CTGTC-CATCTGCTCGGTAATGCA-AATTTCTATTCAGTCAATCACATGGCAGCAGCT-CAATGCATTTAGGCATGTAGACATGGTCAAGACCATCTGCTGCAGTTCAAAGCGATCATCAGAATGGGGAAGAAA-GGTGATTT-AAGTGACTTTGACCGGGGTGTGGTTGTTGGTGCCAGACGGTGTGGTCTGAGGATTTCAGAAACTGCTGATCTACTGGGTTTTT-CTCGCACAACCATCTCTAGGGTTTACAGAGAATGGTCTGAAAAAGAGAAAA-TATCCAGTGATCGAC-AGTTCTGTGGACAGAAATGCCTTGTTGATTCCAAAGGTCAGAGGAGAATGGCCAGACTGTTTCAAGCAGATAGAAAGGCAACAGTAACTCAAATAACCACTCGTTACAATCGAGGTCTGCAGAAGAGCATCTCTGAACAC-ACAACATGTCCAA-CCTTGAGCCAGATGGGCTACAGCAGCAGAAGATCACATAGGGCGCCACTCCTGTCAGCTAAGAACA-GGAAACTAAGGCTACAATTCACA--GACTCACCAAAACTGGACAGTAGAC-GATTGGAAAAATGTTGCAT-GGTCTAACGAGTCTCGATTTTTGCTGCGG-CATTCAGATGGT-AGGGTCAGAATTTGGCGTGAACAACA-CGAAATAAGGGATCC-ATCCTGCCTCGTATCAATGGTTCAGGCTGGAGACGGTGGTGGTGTAATGGTGT-AGGGGATATTTTCTTGGCACAGTATGGGCC-CCTTAGTACCAATTGAGCAGTGTTACAACGCCACAGCCTACCT-GAGTATTGCTGCTGACCATGTTCAT-CCCTTCATGACCA-CAGTGTACCGATCTTCTGATGGC-TACTTCCAGCAGGATAACACGCCATGTCATAAAGCTGGAATCATCTCAGATTGGTTTCTTGAACATGACAATGAGTTCACTGTCCTCAAATGGCCTCCACAGTCACCAGATCTCAACCCAATAGAGCACCTTTGGGATGTGGTGGAACGGGAGACTCGCATCATGGATGTGCAGCCGACAAATCTGCGGCAACTGCGTGATGCTGTCATGTCAATATGGACCAAACTCTCTGAGGAATGTTTCCAGTACCTCGTAGAATCGATGCCAGGAAGGATTAAGGCGGTTTTGAAGGCAA-------------CCTGGTAATAGTTAGGTATACCTAAAAAAGTGACCGGTGA-GCGTA-----------------------------------------------------------------------------------------------------------------------------------------------------------------------------------------------------------------------------------------------------------------------------------------------------------------------------------------------------------------------------------------------------------------------------------------------------------------------------------------------------------------------------------------------------------------------------------------------------------------------------------------------------------------------------------------------------------
>IC_Lacr
TACA-CTCACCGGCCACTTTATTAGGCACAC-----------CTGTC-CAACTGCTCGTTAAC-CA-AATTTCTAATCAGCCAATCACATGGCAGCAACT-CAGTGCATTTAGGCATGTAGACATGGTCAAGACGATCTGCTGCAGTTCAAACCGAGCATCAGAATGGGGAAGAAA-GGTGATTT-AAGTGACTTTGAACGTGGCATGGTTGTTGGTGCCAGACG----------AGTATTTCAGAAACTGCTGATCTACTGGGATTTT-CACGAACAACCATCTCTGGGGTTTACAGAGACTGGTCCGAAAAAGAGAAAA-TATCCAGTGAGCAGC-AGTTCTGTAGGA--AAATACCTTGTTGATGCCAGAGGTCAGAGGAGAATGGCCAGACTGGTTCGAGCTGATAGAAAGGCAACAGTAACTCAAATAACCACTTGTTACAACCGAGGCATGCAGAAGGGCATCTCTGAACAC-ACAACACGTCAAA-CCTTGAAGCAGATGGGCTACAGCAGCAGAAGACCACACCGGGTGCCACTCCTGTCAGCTAAGAACA-GGAAACTGAGGCTACAAATCACACAGGCTCACCAAAATTGGACAATAGAA-GATTGGAAATACGTTGCCT-GTTCTGATGAGTCTCGATTTCTGCTGCGA-CATTCAGATGGT-AGGGTCAGAATTTGGCGTCAACAACA-TGAAAGCATGGATCC-ATCCTGCCTTGTATCAACGGTTCAGGCTGGTG---GTGGTGGTGTAATGGTGT-GGGGGATATTTTCTTGGCACATTTTGGGCC-CCTTAG-ATCAAT-----------------------------------ATTGTTG-TGACCATGTCCAT-CCCTTTATGACCA-CAGTGTACCCATCTTCTGATGGC-TACTTCCAGCAGGATAACGCGACATGTCATAAAGCTCAAATCATCTCAGACTGGTTTCTTGAACATGACAATGAGTTCACTGTACTCAAATGGCCTCCAGAGTCACCAGATCTCAATCCAATAGAGCACCTTTGGGATGTGGTCGAATGGGAGATTTGCATCATGGATGTGCAGCCGATAAATCTGCAGCAACTGCATGATGCTATCATGACCAC------CAAACTCTCTGAGGAATGTTTTCAGTACCTTGTTGAATCTATGCCACAAAGGATTAAGGCAGTTCTGAAGGCAAAA-GGAGGTCCAACCCGGTACTAGCAAGGTGTACCTAATAAAGTGGCCGGTGA-GTGTA-----------------------------------------------------------------------------------------------------------------------------------------------------------------------------------------------------------------------------------------------------------------------------------------------------------------------------------------------------------------------------------------------------------------------------------------------------------------------------------------------------------------------------------------------------------------------------------------------------------------------------------------------------------------------------------------------------------
>IC_Stpa                                     
TACA-CTCACCGGCCACTTTATTAGGTACAC-----------CTGTC-CAACTGCTCGTTAACGCA-AATTTCTAATCAGCCAATCACATGGCAGCAACT-CAATGCATTTAGGCATGTAGACATGGTCAAGACGATCTGCTGCAGTTCAAACTGAGCATCAGAATGGGGAAGAAA-GGTGATTT-AAGTGACTTTGAACGTGGCATGGTTGTTGGTGCCAGACGGGCTGGTCTGAGTATTTCAGAAACTGCTGATCTACTGGGATTTT-CACGCACAACCATCTCTAGGGTTTACAGAGAATGGTCCGAAAAAGAGAAAA-TATCCAGTGAGCGGC-AGTTCTGTGGGCGCAAATGCCTTGTTGATGCCAGAGGTCAGAGGAGAATGGCCAGACTGGTTCGAGCTGATAGAAAGGCAACAGTAACTCAAATAACCACTCGTTACAACCGAGGTATGCAGAATAGCATCTCTGAACGC-ACAACACGTCGAA-CCTTGAGGCGGATGGGCTACAGCAGCAGAAGACCACACCGGGTGCCACTCCTGTCAGCTAAGAACA-GGAAACTGAGGCTACAATTCGCACAGGCTCACCAAAATTGGACAATAGAA-GATTGGAAAAACGTTGCCT-GGTCTGATGAGTCTCGATTTCTGCTGCGA-CATTCGGATGGT-AGGGTCAGAATTTGGCGTCAACAACA-TGAAAGCATGGATCC-ATCCTGCCTTGTATCAACGGTTCAGGCTGGTG---GTGGTGGTGTAATGGTGT-GGGGGATATTTTCTTGGCACACTTTGGGCC-CCTTAGTACCAATTGAGCATCGTGTCAACGCCACAGCCTACCT-GAGTATTGTTGCTGACCATGTCCAT-CCCTTTATGACCA-CAGTGTACCCATCTTCTGATGGC-TACTTCCAGCAGGATAACGCGCCATGTCATAAAGCGCGAATCATCTCAGACTGGTTTCTTGAACATGACAATGAGTTCACTGTACTCCAATGGCCTCCACAGTCACCAGATCTCAATCCAATAGAGCACCTTTGGGATGTGGTGGAACGGGAGATTCGCATCATGGATGTGCAGCCGACAAATCTGCAGCAACTGCGTGTTGCTATCATGTCAATATGGAGCAAAATCTCTGAGGAATGTTTCCAGTACCTTGTTGAATCTATGCCACGAAGGATTAAGGCAGTTCTGAAGGCAAAA-GGGGGTCCAACCCGGTACTAGCAAGGTGTACCTAATAAAGTGGCCGGTGA-GTGTA-----------------------------------------------------------------------------------------------------------------------------------------------------------------------------------------------------------------------------------------------------------------------------------------------------------------------------------------------------------------------------------------------------------------------------------------------------------------------------------------------------------------------------------------------------------------------------------------------------------------------------------------------------------------------------------------------------------
>IC_Krma                                                                             
TACA-CTCACCGGCCACTTTATTAGGTACAC-----------CTGTC-CAACTGCTCATTAACGCA-AATGTCGAATCAGCCAATCACATGGCAGCAACT-CAATGCATTTAGGCATGTAGACATGGCCAAGACGATCTGCTGCAGTTCAAACCGAGCATCAGAATGGGGAAGAAAAGGTGATTT-AAGTGACTTTGAACGTGGCATGGTTGTTGGTGCCAGACGGGCTGGTCTGAGTATTTCAGAAACTGCTGATCTACTGGGATTTT-CACGCACAACCATCTCTAGGGTTTACAGAGAATGGTCCGAAAAAGAGAAAA-TATCCAGTGAGCGGC-AGTTCTGTGGGCGCAAATGCCTTGTTGATGCCAGAGGTCAGAGGAGAATGGCCAGACTGGTTCGAGCTGATAGAACGGCAACAGTAACTCAAATAACCACTCGTTACAACCGAGGTATGCAGAACAGCATCTCTGACCGC-ACAACACGTCGAA-CCTTGAGGCGGATGGGCTACAGCAGCAGAAGACCACACCGGGTGCCACTCCTGTCAGCTAAGAACA-GGAAACTGAGGCTACAATTCGCACAGGCTCACCAAAATTGGACAATAGAA-GATTGGAAAAACGTTGCCT-GGTCTGATGAGTCTCGATTTCTGCTGCGA-CATTCGGATGGT-AGGGTCAGAATTTGGCGTCAACAACA-TGAAAGCATGGATCC-ATCCTGCCTTGTATCAACGGTTCAGGCTGGTG---GTGGTGGTGCAATGGTGT-GGGGGATATTTTCCTGGCACACTTTGGGCC-CATTAGTACCAATTGAGCATCGTGTCAACGCCACAGCCTACCT-GAGTATTGTTGCTGACCATGTCCAT-CCCTTTATGACCA-CAGTGTACCCATCTTCTGATGGC-TACTTCCAGCAGGATAACGCGCCATGTCATAAAGCGCGAATCATCTCAGACTGGTTTCTTGAACACGACAATGAGTTCACTGTACTCGAATGGCCTCCACAGTCACCAGATCTCAATCCAATAGAGCACCTTTGGGATGTGGTGGAACGGGAGATTCGCATCATGGATGTGCAGCCGACAAATCTGCAGCAACTGCGTGATGCTATCATGTCAATATGGACCAGACTCTCTGAGGAATGTTTCCAGTACCTTGTTGAATCTATGCCACGAAGGATTAAGGCAGTTCTGAAGGCAAAA-GGGGGTCCAACCCGGTACTAGCAAGGTGTACCTAATAAAGTGGCCGGTGA-GTGTA-----------------------------------------------------------------------------------------------------------------------------------------------------------------------------------------------------------------------------------------------------------------------------------------------------------------------------------------------------------------------------------------------------------------------------------------------------------------------------------------------------------------------------------------------------------------------------------------------------------------------------------------------------------------------------------------------------------
>IC_Mybr                                   
--------------------------------------------------------------------------------------------------------------------------------------------------------------------------------------------------------------------------------------------------------------------------------------------------------------------------------------------------------------------------------------------------------------------------------TACAC-TGAGTGGCCAGA----TTATTATGACCAC------CTGA----CGTTTGTAGGCA----AATTAGCCGTA-CACTGCATCGTATGGGATATGGAAGCCGAAGGCCTGTTCGAACACCTTTGCTGTCTGCAGTTACCA-AGATAAAACGTCTCCAATTCGCACAGGAACACAAGGATTGGACAGTCGAG-CATTGGAAAAAAGTCATGT-GGTCCGATGAATCACGTTTCCAGTTGCAT-CATGCAGATGGC-AGAGTGAGAATTTGGCGGAAACAGCA-TGAAAGCATGCACCCCA-CATGCATGAGTACAACCCTTCAAGCTGGTG---GGGGCAGTGTTATGGTTT-GGGGCATGTTTTCCTGGCATGATTTGGGCC-CTTTAATTCGTGTGGAACAACGTCTGAATAGCACAACATACCT-AAGTATCGTTGCTGATCAAGTTCAT-CCTATCATGTTGA-TGGCGTATCCCAATGGAGATGGC-TTCTTCCAACAAGACAATGCGCCATGCCACGGTGCTCGTATTGTGCAGGAGTGGTTTCAAGAACATGAGGGAGACTTTACCTTGCTTAGGTGGCCCCCACAATCACCAGATCTCAATCCAATTGAGCATTTGTGGGACGAAGTTAAAAGAGCCATCAGGCAGCTGGTTCCACAACCATCAAATCTCACAGAACTGGACAGTGCTATTCATCAGGCATGGTGTCAGATTCCTCGCATCACCTTTCAACATCTCGTGGAGTCAATGCCAAGAAGAATCGCCGCAGTATTGAAGGCAAAA-GGTGGCCCAACGAAGTACTGATGGGGTGGTCATAATAATCTGGCCACTCA-------------------------------------------TGTTCATATATA-----TCCCACGTTC----AAAGGCTGTTAAATCGCGTTGTTTACCCATATCTTCAG--AAAAAAATCACTTCTACTGTCGTGGTAAACAACCTGCTTC--CCTATTTATAATGGTCTGGCCCTCTAGC---AACTTCAGCGCGAAATTATAGCTAATTTGCCTACAAACGTCAGGTGGTCATAATAATCTGGCCACTCAGTGTA---------------------------------------------------------------------------------------------------------------------------------------------------------------------------------------------------------------------------------------------------------------------------------------------------------------------------------------------------------------------------------------------------------------------------------------------
>IC_Epfu
---------------------------------------------------------------------------------------------------------------------------------------------------------------------------------------------------------------------------------------------------------------------------------------------------------------------------------------------------------------------------------------------------------------------------------TACACTGAGTGGCCAGA----TTATTATGACCAC------CAGA----CGTTTGTAGGCA----AATTAGCCGTA-CACTGCATCGTATGGGATATGGAAGCCGAAGGCCTGTTCGAACACCTTTGCTGTCTGCAGTTACCA-AGATAAAACGTCTCCAATTCGCACAGGAACACAAGGATTGGACTGTCGAG-CATTGGAAAAAAGTCATGT-GGTCTGATGAATCACGTTTCCAGTTGCAT-CATGCAGATGGC-AGAGTGAGAATTTGGCGGAAACAACA-TGAAAGCATGCACCCCA-CATGCATGAGTACAACCCTTCAAGCTGGTT---GGGGCAGTGTTATGGTTT-GGGGCACGTTTTCCTGGCATGATTTGGGCC-CTTTAATTCGTGTGGAACAATGTCTGAAAAGTACAACATACCT-AAGTATCGTTGCTGATCAAGTTCAT-CCTATCATGTTGA-TGGCGTATCCCAATGGAGATGGC-TTCTTCCAACAAGACAATGCGCCATGCCACGGTGCTCGTATTGTGCAGGAGTGGTTTCAAGGACATGAGGGAGACTTTACCTTGCTTAGATGGCCCCCACAATCACCAGATCTCAATCCAATTGAGCATTTGTGGGACGAAGTTAAAAGAGCCATCAGGCAGCTGGTTCCACAACCATCAAATCTCACAGAACTGGACAGTGCTATTCATCAGGCATGGTGTCAGATTCCTCGCATCACCTTTCAACATCTTGTGGAGTCAATGCCAAGAAGAATCGCCGCAGTATTGAAGGCAAAA-GGTGGCCCAACAAAGTACTGATGGGGTGGTCATAATAATCTGGCCACTCA-GTGTGTGTGTGTGTGTGTGTATATGTATACACA-----CACACACATATATATACTAGCTTTCCCGTTGCAGGAAAAATCCTGCAATAGGATTTCCTGCTGCACTCTACCCCGCCTCCGTTCCTCCCTTGTCCCCCGCCTCACCTTCTCCTCCAGCCTCCCTGCGTTTCCCTTCGCCCCCAGCCCAATCTCCGCTCCGCCATTGTCGCCCGCCCCGCCTTCTCCTCCAGCCCGCC-TGCTTTTCCGTTCGCCCCCAGCCCTGACTTCGCTCCTCCCTTCTCCTCCCCTCCCCCCCTTTTGATGCTGTCTTGATATGCAAATTAGCCACCATCTTTGTTGGGGTGATTTGCATACTCGTCCTGATTGGTTGGTGGGCGTGGCTTGGCTGGTGGGCGTGGCTTGGGTATAGCGAAGGTGGGGTCAATTTGCATATTTGTCTATTATTAGATTAGATATATATATATATATTTTTTTTTTTTAGATGCCTGGTGCATGAATTCATGCATGGGTGGGGGTCCGGGCAGCCTGGCCAGGGGGAGGTGACATGGGCAGTTGGCCGGCCTGCCTGCTGGTTGAACTCCTGGTCAAGAGGACAATTTGCATATTAGCCTTTTATTATATAGTATTTACATTGAGTGGCCAGATTATTATGCATTCAGAGATGATAATAATCTGGCCACTCAGTGTA
>IC_Myda 
---------------------------------------------------------------------------------------------------------------------------------------------------------------------------------------------------------------------------------------------------------------------------------------------------------------------------------------------------------------------------------------------------------------------------------GACACTGAGTGGCCAGA----TTATTATGACCAC------TTGA----CGTTTGTAGGCA----AATTAGCCGTA-CACTGCATCGTATGGAATATGGAAGCCAAAGACCTGTTCGAACACCTTTGCTGTCTGCAGTTACCA-AGATAAAATGTCTCCAATTCGCACAGGAACACAAGGATTGGACAGTCGAG-CATTGGAAAAAAGTCATGT-GGTCCAATGAATCACATTTCCAGGTGCAT-CATGCAGATGGC-AGAGTGAGAATTTGGCGGAAACAGCA-TGAAAGCATGCACCCCA-TATGCATGAGTACAACCCTTCAAGCTAGTG---GGGGCAGTGTTATGGTTT-GGGGCATGTTTTCCTGGCATGATTTGGGCC-CTTTAATTCATGTGGAACAACGTCTGAATAGCACAACATACCT-AAGTATTATTGCTGATCAAGTTCAT-CCTATCATGTTGA-TGGCGTATCCCAATGAAGATGGC-TTCTTCCAACAAGACAATGCGCCATGCCATGGTGCTCATATTGTGCAGGAGTGGTTTCAAGAACATGAGGGAGACTTTACCTTGCTTAGGTGGCCCCCACAATCACCAGATCTCAATCCAATTGAGCATTTGTGGGATGAAGTTAAAAGAGCCATCAGGCAGCGGGTTCCACAACCATCAAATCTCACAGAACTGGACAGTGCTATTCATCAGGCACGGTGTCAGATTCCTCGCATCACCTTTCAACATCTCATGGAGTCAGTGCCAAGAAGAATCGCTGCAGTATTGAAGGCAAAA-GGTGGCCCAACGATGTACTGATGAGGTGGTCATAGTAATCTGGCCACTCGTGTGTGTGTGTGTGTGTGGGTGTGTGTGTGTGTGTGTCTCCCACATTCAAATGTGGGATCTTCCACATTC----AAAGCCTGTTAAATCACATTGTTTACCCATATCTTCAGGAAAAAAAATCACTTCTACTGTCATGGTAAACAACCTGCTTC--CCTATTTATAATGGTCTGGCCCTCTAGC---AACTTCAGCGTGAAATTATAGCTAATTTGCCTACAAACGTCAGGTGGTCATAATAATCTAGCCACTCAGTGTG---------------------------------------------------------------------------------------------------------------------------------------------------------------------------------------------------------------------------------------------------------------------------------------------------------------------------------------------------------------------------------------------------------------------------------------------
>IC_Mylu                                     
---------------------------------------------------------------------------------------------------------------------------------------------------------------------------------------------------------------------------TACACTGAGTGGCCAGATTATTATGACCACCTGACGTTTGTAGGCAAATT-AGCTATAATTTCGCGCTGAAGTTGCTAGAGGGCCAGACCATTATAAATAGGGAAGCAGGTTGTTTACCACGACAGTAGAAGTGATTTTTTTTCTGAAGATATGGGTAAACAACGCGATTTAACAGCCTTTGAACGTGGGATATATTTGAACGTGAGTGGCCAGA----TTATTATGACCAC------CTGA----CGTTTGTAGGCA----AATTAGCCGTA-CACTGCATCGTATGGGATATGGAAGCCGAAGGCCTGTTCGAACACCTTTGCTGTCTGCAGTTACCA-AGATAAAACGTCTCCAATTCGCACAGGAACACAAGGATTGGACAGTCGAG-CATTGGAAAAAAGTCATGT-GGTCCGATGAATCACGTTTCCAGTTGCAT-CATGCAGATGGC-AGAGTGAGAATTTGGCGGAAACAGCA-TGAAAGCATGCACCCCA-CATGCATGAGTACAACCCTTCAAGCTGGTG---GGGGCAGTGTTATGGTTT-GGGGCATGTTTTCCTGGCATGATTTGGGCC-CTTTAATTCGTGTGGAACAACGTCTGAATAGCACAACATACCT-AAGTATCGTTGCTGATCAAGTTCAT-CCTATCATGTTGA-TGGCGTATCCCAATGGAGATGGC-TTCTTCCAACAAGACAATGCGCCATGCCACGGTGCTCGTATTGTGCAGGAGTGGTTTCAAGAACATGAGGGAGACTTTACCTTGCTTAGGTGGCCCCCACAATCACCAGATCTCAATCCAATTGAGCATTTGTGGGACGAAGTTAAAAGAGCCATCAGGCAGCTGGTTCCACAACCATCAAATCTCACAGAACTGGACAGTGCTATTCATCAGGCATGGTGTCAGATTCCTCGCATCACCTTTCAACATCTCGTGGAGTCAATGCCAAGAAGAATCGCCGCAGTATTGAAGGCAAAA-GGTGGCCCAACGAAGTACTGATGGGGTGGTCATAATAATCTGGCCACTCAGATGTGTTCACGTTTATAG------------------------TATTCAAATATA-----TCCCACGTTC----AAAGGCTGTTAAATCGCGTTGTTTACCCATATCTTCAG--AAAAAAATCACTTCTACTGTCGTGGTAAACAACCTGCTTC--CCTATTTATAATGGTCTGGCCCTCTAGC---AACTTCAGCGCGAAATTATAGCTAATTTGCCTACAAACGTCAGGTGGTCATAATAATCTGGCCACTCAGTACA---------------------------------------------------------------------------------------------------------------------------------------------------------------------------------------------------------------------------------------------------------------------------------------------------------------------------------------------------------------------------------------------------------------------------------------------
